# Supplementary material for: Knockdown of Thitarodes host genes influences dimorphic transition of Ophiocordyceps sinensis in the host hemolymph
Source: Front Cell Infect Microbiol. 2024 Sep 27;14:1451628. doi: 10.3389/fcimb.2024.1451628 (PMC11466941; doi:10.3389/fcimb.2024.1451628)
Supplement: Supplementary file 4 [file Table4.xlsx]

## Sheet: Sheet1
TABLE S1. Summary of RNA-seq
Samples	CleanReads	CleanBases (bp)	CleanGC (%)	CleanQ20 (%)	CleanQ30 (%)	Mapping
CK-1	34335563	10278857904	42.41;42.18	98.02;96.90	94.17;92.10	0.9402
CK-2	37225171	11157127130	42.13;42.24	97.72;95.34	93.42;88.98	0.9339
CK-3	39034091	11694758672	42.95;42.96	97.75;96.12	93.45;90.76	0.9351
BL-1	38104108	11421734410	43.40;43.40	97.91;96.19	93.89;90.68	0.9256
BL-2	34946803	10465125202	44.10;43.86	98.08;96.91	94.39;92.27	0.9229
BL-3	36045445	10794131510	43.81;43.70	98.02;97.05	94.16;92.33	0.9451
BH-1	28417298	8514270604	43.06;42.99	97.81;95.96	93.68;90.50	0.9004
BH-2	20263582	6069910360	43.69;43.45	98.05;96.58	94.31;91.59	0.925
BH-3	19386326	5803619110	44.49;44.48	97.90;96.61	93.98;91.59	0.9053
