# Supplementary material for: Knockdown of Thitarodes host genes influences dimorphic transition of Ophiocordyceps sinensis in the host hemolymph
Source: Front Cell Infect Microbiol. 2024 Sep 27;14:1451628. doi: 10.3389/fcimb.2024.1451628 (PMC11466941; doi:10.3389/fcimb.2024.1451628)
Supplement: Supplementary file 5 [file Table5.xlsx]

## Sheet: Sheet1
TABLE S5. FPKM value for 9 samples
GeneID	CK-1	CK-2	CK-3	BL-1	BL-2	BL-3	BH-1	BH-2	BH-3
evm.model.Contig12577	0	0	0	0	0	0	0	0	0
evm.model.Contig12576	0	0	0	0.00951551	0	0	0.0289362	0	0
evm.model.Contig12575	0	0	0	0	0	0	0	0	0
evm.model.Contig12574	0.244447	0.0997259	0.32925	0.00938101	0	0	0.299536	0	0.246485
evm.model.Contig12573	0.0959923	0.0450358	0.123907	0	0.0448529	0	0.128828	0	0.0856244
evm.model.Contig12572	0	0	0	0	0	0	0	0	0
evm.model.Contig12571	0	0	0	0	0	0	0	0	0
evm.model.Contig03233	0.162183	0.42887	0.291815	0.091097	0.08267	0.0378039	1.18724	0.375783	2.23575
evm.model.Contig04476	1.35517	0.982015	0.929468	1.14286	0.137927	0.108943	0.927369	0.427471	0.634321
evm.model.Contig06310	2.23125	2.51127	1.84047	3.296	1.35047	0.790466	1.59809	1.35358	1.58808
evm.model.Contig12579	7.28783	6.28098	7.12478	8.90818	2.44716	34.5207	11.6177	6.34351	23.1371
evm.model.Contig12578	0.0142773	0	0	0	0	0.0976201	0.0766444	0.0227432	0.0509411
evm.model.Contig10711	0.219189	0.0685565	0.282928	0.838366	0.170695	0	0.882497	0.75651	0.39103
evm.model.Contig10710	4.77027	5.33889	6.57784	7.10208	6.92848	4.02792	6.78767	5.67624	9.53539
evm.model.Contig10713	7.27424	6.83137	7.27021	11.674	13.5726	7.23131	17.9574	16.0375	15.502
evm.model.Contig03231	0	0	0	0	0	0	0	0	0.158205
evm.model.Contig10715	0.185093	0.217096	0.159278	5066.35	0.259457	0	40.6766	0	1.32081
evm.model.Contig10714	23.4382	23.2051	24.1572	10.521	28.8573	9.73043	48.9177	26.2631	11.4073
evm.model.Contig10717	0	0	0	0	0	0	0	0	0
evm.model.Contig10716	0.29212	0.152279	0.055862	0.0859476	0.606643	0.305151	0.87121	0.568743	0
evm.model.Contig10719	9.6877	7.92373	10.2547	4.65383	12.1979	4.54293	6.50076	8.63787	10.1326
evm.model.Contig06316	3.77791	6.41596	5.64225	229.123	28.244	2.34829	97.4233	44.265	12.7554
evm.model.Contig03237	10.1589	10.7176	10.0753	7.61093	4.45886	11.7373	3.93421	5.3358	7.17708
evm.model.Contig03130	3.60312	3.30338	3.33158	6.19662	6.50274	2.96479	7.84229	6.01919	6.77785
evm.model.Contig06584	33.7046	34.1306	34.27	56.2199	51.8049	37.3858	56.8617	49.8106	42.9728
evm.model.Contig03234	0.0556134	0.0913207	0.0598214	0.0245438	0.285842	0.095063	3.19072	0.0664424	2.00907
evm.model.Contig06315	0	0.077855	0.0178501	0	0.0581541	0	19.4871	1.28868	17.3556
evm.model.Contig05277	0	0	0	0	0	0	0	0	0
evm.model.Contig13166	8.85327	9.06799	7.98988	2.60866	1.31984	3.63246	3.77335	4.33294	0.863193
evm.model.Contig13165	2.07615	2.2478	2.19889	1.12771	1.26858	0.750724	1.286	1.52641	0.997183
evm.model.Contig02328	10.1682	10.5386	10.1459	19.9232	14.954	9.23808	14.5793	13.1361	12.7661
evm.model.Contig13163	0.997927	0.716052	0.801017	5.69209	3.19739	1.03925	4.7719	1.83011	2.63303
evm.model.Contig13162	11.3079	11.5053	11.9493	17.5015	23.1914	13.6953	19.8033	21.1849	14.153
evm.model.Contig13161	2.31138	1.56405	3.21303	2.74637	2.20155	1.67156	3.66874	3.3633	2.18068
evm.model.Contig13160	3.34459	3.37868	2.69441	4.20836	2.44724	4.96292	6.66613	4.05819	4.41789
evm.model.Contig02323	0	0.0193157	0	0.0181699	0.0961864	0	0	0	0.0734481
evm.model.Contig02322	0.184148	0	0	0.0812702	0.0860443	0	0	0	0
evm.model.Contig02321	0	0	0	0	0.0423736	0	0.0608534	0	0
evm.model.Contig02320	0	0	0	0	0.257476	0	0.184883	0	0
evm.model.Contig02327	288.297	295.277	288.854	363.628	578.142	306.041	473.396	406.533	307.862
evm.model.Contig02326	1.15455	1.33334	1.49794	1.66972	0.896351	0.84255	1.9309	1.99477	1.25167
evm.model.Contig13169	228.97	229.283	217.326	125.662	96.5681	156.013	70.6174	161.25	138.771
evm.model.Contig02324	0.0527677	0.0990261	0.0756804	0.170778	0.295872	0.0300662	0.354088	0.0280189	0.125516
evm.model.Contig12418	4.35411	4.27505	4.92165	6.70956	7.5491	7.87078	6.55903	8.46723	3.76134
evm.model.Contig12419	0.498218	0.761832	1.04801	2.58968	0.965667	0.914714	1.90686	0.558487	1.25092
evm.model.Contig03239	15.9035	16.2531	16.1813	16.9956	18.762	16.0437	17.0186	19.6098	13.5965
evm.model.Contig12410	24.2004	25.1082	27.162	27.0975	40.3525	17.9946	34.3344	23.7909	24.917
evm.model.Contig12411	17.2392	19.3844	20.025	16.1386	25.4302	15.3834	27.0878	22.0145	17.9613
evm.model.Contig12412	189.752	198.01	164.421	94.3529	116.637	229.052	75.2223	161.993	40.4197
evm.model.Contig12413	0	0	0	0	0	0	0	0	0
evm.model.Contig12414	87.634	120.228	97.8366	86.1438	92.6883	60.2769	152.39	44.8459	81.5171
evm.model.Contig12415	12.1372	13.0487	12.85	27.7039	26.3221	7.80272	28.9211	16.4593	20.9582
evm.model.Contig05746	51.8838	53.5032	52.4424	60.6832	181.814	9.07642	354.119	21.45	38.1384
evm.model.Contig12417	0.0715187	0.0111846	0	0	0	0	0.0639885	0	0
evm.model.Contig14175	0.897051	0.429113	0.77194	0.419183	0.723242	0.511126	0.873418	0.420284	0.188273
evm.model.Contig01543	0.459571	0.378636	0.356892	0.623307	0.597073	0.373624	0.797292	0.446388	0.659893
evm.model.Contig14177	0	0	0	0	0	0	0	0	0.108036
evm.model.Contig14176	0	0	0	0	0	0	0	0	0
evm.model.Contig01546	13.8065	11.8607	13.4799	19.1138	26.8945	18.0072	24.4405	16.5696	26.1239
evm.model.Contig05747	438.572	388.269	335.625	340.808	1084.5	62.6167	1203.75	91.2837	188.003
evm.model.Contig14170	0	0	0	0	0	0	0	0	0
evm.model.Contig00673	0	0	0	0	0	0	0	0	0
evm.model.Contig00672	0.0495784	0	0.0853276	0	0.0463315	0	0.133075	0	0
evm.model.Contig00671	0	0	0	0	0	0	0	0	0
evm.model.Contig00670	0.0543571	0.0102009	0.0280656	0.0191915	0.101594	0	0.0145901	0.0519531	0.0387889
evm.model.Contig00677	3.20739	2.47258	3.22961	5.96749	3.48238	3.89012	6.12635	5.06683	3.32394
evm.model.Contig14173	0.581397	0.785573	0.640397	0.944242	1.60823	0.616164	1.21722	1.37069	1.24464
evm.model.Contig00675	0	0	0	0	0	0	0	0	0
evm.model.Contig00674	0.0340715	0	0.0146598	0	0.0159201	0	0.0228631	0	0.0303915
evm.model.Contig00679	3.32245	3.01531	2.53099	3.09285	2.10384	2.52928	3.21629	3.06562	3.59519
evm.model.Contig00678	1875.07	2084.71	1979.7	2104.7	3385.14	1726.79	2777.34	1617.96	1743.48
evm.model.Contig03529	3.99765	5.53731	4.48852	5.5785	8.39676	5.72705	9.91268	6.0042	3.66776
evm.model.Contig04454	3.39295	3.27596	3.2371	5.29519	4.68719	6.76638	5.70844	5.32649	3.55283
evm.model.Contig07451	4.40768	4.36992	3.72139	6.78999	10.0255	1.47487	4.9388	1.62284	2.59635
evm.model.Contig04553	5.92644	6.69668	6.72319	9.31039	8.88775	12.4144	7.44733	10.4172	7.23541
evm.model.Contig04007	14.3217	14.2458	14.5246	27.6478	25.3889	18.4709	31.9574	26.4366	21.3389
evm.model.Contig10718	0	0	0	0	0	0	0	0	0
evm.model.Contig13472	14.1338	15.2476	15.2376	34.6596	41.4528	25.4905	34.2665	33.0404	27.9924
evm.model.Contig06883	0.391901	0.394636	0.296116	0.674956	0.955784	0.294101	0.307877	1.32469	0.358099
evm.model.Contig13058	1.01245	1.60001	0.703113	1.58349	4.63115	0.242897	3.21816	1.72598	1.39426
evm.model.Contig08527	0.394029	0.443671	0.305167	0.59125	0.552337	0.0336768	0.475932	0.0627672	0.210883
evm.model.Contig06538	0	0	0	0	0.221904	0	0	0	0
evm.model.Contig06539	0	0	0	0	0	0	0	0	0
evm.model.Contig01409	0	0	0	0	0	0	1.30413	0	0
evm.model.Contig06766	11.4916	11.6057	11.6394	15.8571	16.3831	8.11381	23.4188	17.8159	14.6941
evm.model.Contig06532	0	0	0	0	0	0.288299	0	0	0
evm.model.Contig06533	126.455	125.857	127.026	45.0176	160.699	71.7791	132.686	100.203	53.8892
evm.model.Contig06530	0	0	0	0	0	0	0	0	0
evm.model.Contig04928	16.0816	14.4589	16.7978	19.3977	35.2153	13.3026	26.9088	22.2813	21.7245
evm.model.Contig06536	1.61223	6.73434	2.48385	4.56753	3.03759	2.37805	2.02412	0.289959	2.31951
evm.model.Contig06537	2.89351	3.20868	4.38314	5.40346	1.85482	0.65402	6.64328	2.81887	4.6927
evm.model.Contig06534	58.1276	59.0907	57.7624	71.6922	91.6515	24.8574	62.1349	87.6111	52.4842
evm.model.Contig06535	31.4781	32.2296	31.0988	13.8821	22.2502	9.02675	12.0482	32.4048	35.062
evm.model.Contig11006	0.102392	0.0840668	0.132167	0.0564857	0.215294	0.032817	0.480957	0.0407764	0.228332
evm.model.Contig08005	2.64987	3.451	2.63414	4.0024	5.68916	4.676	4.53735	4.71239	3.30098
evm.model.Contig11004	0.104315	0.114195	0.112208	0.268552	0.503666	0.0297186	0.209997	0.16617	0.248129
evm.model.Contig11005	0.252753	0.332029	0.391503	0.580046	0.99204	0.151215	0.101763	0.241575	0.541088
evm.model.Contig11002	0.965056	0.814979	0.996554	1.14995	1.39787	0.371165	2.26654	0.999241	0.77474
evm.model.Contig11003	5.76356	5.09777	6.17933	4.79537	5.5627	3.47241	8.5593	5.41836	8.09083
evm.model.Contig11000	0.17025	0.319499	0.0976706	0.150273	0.424269	0.0970061	0.533137	0.0904006	0.809931
evm.model.Contig08003	216.821	179.006	206.922	120.085	35.8375	43.3301	125.209	173.584	1017.45
evm.model.Contig06763	25.1539	21.7177	24.5443	24.248	30.033	25.8563	28.9474	28.0582	21.4999
evm.model.Contig06503	4.69032	5.36506	5.45843	1.95169	1.06448	2.04253	0.959194	1.52987	17.3724
evm.model.Contig08008	87.1594	87.038	86.4577	175.807	160.204	92.7495	177.097	143.458	229.695
evm.model.Contig08009	0.762712	0.794514	0.622965	2.4019	2.63964	0.513764	2.533	7.13537	1.40679
evm.model.Contig11008	2.46744	3.57428	3.10748	1.61356	2.07022	1.79331	3.42024	2.09437	2.3134
evm.model.Contig11009	7.31052	6.27165	7.58507	5.23591	7.43686	5.21273	5.5223	6.92067	7.19165
evm.model.Contig00242	292.857	303.978	290.631	220.785	361.844	181.471	341.754	250.077	249.367
evm.model.Contig00243	21.0437	20.2842	20.8251	17.6598	38.4521	27.4961	19.0419	9.72637	37.7691
evm.model.Contig00240	35.1787	36.1473	31.0593	40.587	41.5096	26.2002	51.5717	32.772	32.3235
evm.model.Contig01404	0	0	0	0.176988	0.0468463	0	623.05	0	1.96746
evm.model.Contig00246	0.0764684	0.0717519	0	0	2.28674	0.130712	0.102626	0	0
evm.model.Contig00247	0	0.0333336	0	0	0	0	0.190706	0	0.126751
evm.model.Contig00244	0	0	0	0	0	0	0	0.194239	0
evm.model.Contig00245	0.268683	0.336148	0.366083	0.158104	0.146467	0.229637	1.74285	0.535001	0.439383
evm.model.Contig10332	0	0	0	0.0170181	0	0	0.0258757	0.030713	0
evm.model.Contig01403	0.374022	0.175476	0.482786	0.660268	0	0.159834	553.977	0.372376	10.676
evm.model.Contig00248	22.5341	20.8736	20.8395	21.6017	32.3514	17.7663	34.1355	31.0962	25.0467
evm.model.Contig00249	0	0	0	0	0	0	0	0	0
evm.model.Contig04922	9.46343	9.78836	9.99956	3.4189	1.19287	2.59574	2.24475	5.32879	1.17786
evm.model.Contig04000	7.14874	7.19956	7.68387	13.3848	7.44658	6.75301	11.9205	6.61426	9.63685
evm.model.Contig01073	0.462293	0.337384	0.604094	0.717861	0.416017	0.446329	0.861704	0.831874	1.05381
evm.model.Contig04550	4.85086	6.46145	5.75063	11.5575	10.6514	3.39211	12.7927	9.45638	7.56456
evm.model.Contig01071	20.4703	20.246	18.7036	13.6617	11.953	19.128	12.817	18.7383	18.7999
evm.model.Contig01076	0.530781	0.304924	0.270324	0.573672	0.890812	0.0740647	1.19208	0.534915	0.46379
evm.model.Contig04557	35.5508	33.7041	30.5926	31.073	99.8503	14.5341	76.2395	45.9889	37.5735
evm.model.Contig04554	55.8631	56.0667	60.1618	33.6659	57.3399	90.693	18.5401	93.9896	58.7072
evm.model.Contig04555	0.121526	0.057015	0.0261442	0.321797	0.397484	0	0.0407738	0	0.1626
evm.model.Contig04451	0.326886	0.225702	0.254758	1.80194	1.03171	0.0474422	1.134	0.569839	0.869237
evm.model.Contig04009	34.3646	31.7777	31.4374	31.3666	37.0694	27.8934	45.2939	34.3475	28.7453
evm.model.Contig04558	13.3469	14.7109	15.2546	7.88152	3.10943	0.0160666	10.5709	0.68874	10.7651
evm.model.Contig01400	0	0	0	0	0	0	0.0547956	0	0
evm.model.Contig09834	20.6733	19.4438	19.4225	17.7537	24.0697	15.3408	25.5579	20.5726	18.8309
evm.model.Contig10341	0	0	0	0	0	0	0	0	0
evm.model.Contig04556	22.0103	21.2575	23.8213	29.9237	42.9146	12.9176	45.5416	27.5667	33.0571
evm.model.Contig10346	7.28518	7.63972	6.58736	49.8433	19.6524	8.87089	26.2297	11.6639	17.131
evm.model.Contig09833	6.13793	6.0711	5.55274	5.84216	7.86038	4.50613	9.1293	6.75508	6.45767
evm.model.Contig08260	3.51176	3.20363	4.11325	4.90784	5.19615	2.04263	6.67676	5.2833	4.6987
evm.model.Contig08261	4.44328	2.88638	2.52945	2.65483	8.04905	1.34376	2.93571	5.44458	2.80485
evm.model.Contig08262	39.1793	39.6196	39.4195	54.2611	68.8426	38.1105	84.8059	78.2396	67.1547
evm.model.Contig11148	0	0	0	0	0	0	0	0	0
evm.model.Contig08264	12.0975	10.9239	12.3943	12.2105	17.2105	9.60957	13.8289	14.5097	10.6639
evm.model.Contig10344	0	0	0	0	0	0	0	0	0
evm.model.Contig08266	0.0601552	0	0	0	0.112431	0	0	0	0
evm.model.Contig08267	96.7235	88.7409	92.7382	77.4846	79.8686	92.7985	66.3184	96.6835	72.1345
evm.model.Contig11143	77.192	77.9745	75.3926	90.0555	130.601	106.223	101.175	106.263	72.2849
evm.model.Contig08269	14.1365	13.8447	13.876	17.7726	25.6406	7.05504	32.1359	37.4515	16.634
evm.model.Contig11141	56.1346	54.5586	54.6838	83.4103	79.0173	44.0685	88.3728	63.5572	70.6314
evm.model.Contig10345	4.35758	3.48994	4.35587	4.77869	5.55301	2.61455	9.51064	5.04832	2.23793
evm.model.Contig11147	0	0	0	0	0	0	0	0	0
evm.model.Contig11146	0	0	0	0.113508	0	0.0183183	0	0	0
evm.model.Contig11145	15.4685	16.2737	17.8826	5.2407	10.075	4.00623	3.5648	3.6712	9.61662
evm.model.Contig11144	0	0	0	0.284446	0	0.068857	0	0	0
evm.model.Contig04389	0	0	0	0	0	0	0	0	0
evm.model.Contig08804	0	0	0	0	0	0	0	0	0
evm.model.Contig09201	33.4141	31.8004	30.9885	42.5498	55.7395	32.056	50.9759	51.4468	40.5806
evm.model.Contig09200	8.54389	8.91655	9.12881	11.3905	7.70255	5.5907	13.0645	11.898	11.6006
evm.model.Contig07667	0	0	0	0	0	0	0	0	0
evm.model.Contig07666	0	0	0	0.0658221	0	0	0	0	0
evm.model.Contig07661	39.772	38.2704	37.5119	63.0951	56.3286	34.3085	85.0668	55.1365	71.7053
evm.model.Contig09204	0.969278	0.618831	0.773902	0.299881	0.233454	0.111025	0.965567	1.36892	0.196092
evm.model.Contig09207	1.83034	1.91832	1.72244	1.98403	0.790219	0.988013	2.49954	1.32995	1.41306
evm.model.Contig09206	0.0417744	0.117593	0.0359482	0	0	0.214222	0.056064	0	0.0745249
evm.model.Contig09209	43.837	46.1247	42.2429	42.6952	54.9361	47.5381	52.0541	53.4544	49.974
evm.model.Contig09208	3776.5	3866.63	3925.97	2693.2	2643.94	1975.82	715.698	1313.79	2510.89
evm.model.Contig07669	0	0	0	0	0	0	0	0	0
evm.model.Contig07668	0	0	0	0	0	0	0	0	0
evm.model.Contig06673	0	0.0157667	0.115677	0	0.17273	0	0.135305	0	0.0299765
evm.model.Contig13893	14.6187	15.1203	16.0646	21.2534	22.659	11.7044	22.7087	27.8373	20.2042
evm.model.Contig13892	2.4875	3.37144	2.77015	3.5589	1.80802	2.23717	2.29105	1.55391	2.63939
evm.model.Contig13891	1.8981	2.27423	2.73904	3.63428	1.82837	1.92176	3.48794	2.37236	1.87542
evm.model.Contig13164	0	0	0	0	0	0	0	0	0
evm.model.Contig13897	0	0	0	0	0	0	0	0	0
evm.model.Contig13896	0	0.238499	0	0.0560879	0	0	0	0	0
evm.model.Contig13895	1.01517	0.980385	1.02788	1.01386	0.370403	0.496618	0.996939	0.184691	0.974068
evm.model.Contig08647	0	0	0	3.28693	0	0.0204021	1.53775	0	0
evm.model.Contig13899	0	0	0	0	0	0	0	0	0
evm.model.Contig13898	0.57749	0.812806	0.683304	4.14153	1.21426	0.987134	1.3563	4.13962	1.41657
evm.model.Contig05753	5.02666	4.90993	4.25469	2.72756	2.73377	3.02845	2.82009	8.6636	1.39658
evm.model.Contig08917	0.0673379	0	0.0579464	0	0.377568	0.230209	0.0903718	0.107266	0
evm.model.Contig08914	1.95435	2.77022	2.03961	2.49578	2.21495	1.77696	2.79028	2.58329	2.44799
evm.model.Contig08915	98.1023	97.4805	100.128	41.8591	53.9412	125.702	23.8499	83.6911	78.3979
evm.model.Contig08912	27.4538	26.7332	24.3848	22.4022	26.0147	22.1515	18.8604	24.0377	14.5219
evm.model.Contig02528	1.96412	2.93781	3.02895	4.6345	3.63463	2.62606	5.06316	3.6244	2.94887
evm.model.Contig05755	164.185	159.427	165.969	119.196	129.607	125.853	146.452	192.241	133.3
evm.model.Contig08911	4.39941	3.70683	4.17214	3.586	5.83132	3.45313	10.935	2.32411	7.20778
evm.model.Contig02525	1.76989	1.57176	0.78872	3.58471	1.21095	0.850885	1.90873	1.25864	0.873938
evm.model.Contig02524	58.2147	61.691	60.3965	56.6506	62.7325	39.6172	81.3995	49.0329	39.14
evm.model.Contig05207	66.7468	67.0422	65.4869	80.1384	76.1999	63.8248	88.9304	68.3054	68.924
evm.model.Contig02526	1.58239	1.66614	2.21406	2.07908	1.33202	2.22997	2.28579	1.84722	1.55155
evm.model.Contig02521	0	0	0	0.00672676	0.0356095	0	0.0306837	0	0.0135958
evm.model.Contig05200	1.07397	1.05272	1.32852	2.13289	0.914026	0.770379	1.18396	2.24541	1.36853
evm.model.Contig08918	0.0720421	0	0	0.0317943	0.100986	0	0.0241713	0	0.128522
evm.model.Contig08919	0.142099	0.288891	0.0815203	0.627124	0.0221321	0.263139	0.44498	0.188631	0.211252
evm.model.Contig06885	0.250647	0	0.647068	1.10618	0.546541	0.499851	0	0.931629	0.14905
evm.model.Contig02484	2.36084	2.58574	2.63888	7.75684	7.28605	1.71617	8.26489	14.4005	5.24589
evm.model.Contig12488	0	0	0	0	0	0	0	0	0
evm.model.Contig06958	2.57808	2.70705	4.48986	2.84446	2.17979	0.288544	10.9977	0.782242	3.06617
evm.model.Contig06959	0	0.0371348	0	0	1.88618	0.067649	0.318679	0	0
evm.model.Contig06950	8.03943	7.86008	6.53115	9.05618	7.48666	6.41464	9.5445	6.89579	9.07672
evm.model.Contig06951	44.488	47.4742	45.1607	35.5699	44.315	28.6308	42.8817	44.7895	30.815
evm.model.Contig06952	38.5215	32.1244	34.5626	42.3231	37.4227	23.9092	42.1767	61.2115	41.0292
evm.model.Contig06953	0	0	0	0	0.373112	0	0	0	0
evm.model.Contig06954	0	0	0	0	0	0	0	0	0
evm.model.Contig06955	0	0	0	0	0	0	0	0	0
evm.model.Contig06956	0	0	0	0	0.130734	0	0	0.055712	0.062393
evm.model.Contig06957	0	0	0	0	0	0.0443218	0	0	0
evm.model.Contig13769	0	0	0	0	3.1919	0	4.10502	0	0.727565
evm.model.Contig13768	0.050979	0	0	0.0449971	7.47953	0	4.10502	0	0.818511
evm.model.Contig02485	1.1322	1.41649	1.4762	1.30218	1.02599	1.02631	1.10508	1.36632	2.44827
evm.model.Contig02325	29.9528	30.3186	31.8647	49.6045	41.182	27.552	44.6707	34.4134	28.1203
evm.model.Contig13761	51.3728	48.301	48.5079	22.9457	19.8749	29.5067	33.6138	30.5235	33.484
evm.model.Contig13760	2.34037	2.42451	2.13038	3.14639	2.83817	1.84417	4.4209	3.09239	5.29741
evm.model.Contig13763	4.40884	5.03002	4.14123	6.45896	5.80657	3.80068	8.92141	6.14976	6.72422
evm.model.Contig13168	82.658	81.9206	78.5311	27.4362	22.7589	42.5836	10.0848	48.9859	43.0161
evm.model.Contig13765	0.0493075	0	0.0848613	1.26213	12.2108	0	23.4917	0	2.46299
evm.model.Contig13764	4.56863	4.49182	4.20935	6.58956	4.71323	4.02647	8.00523	5.29557	6.33729
evm.model.Contig13767	0.828085	0.214348	0.319439	26.2122	7.76523	101.867	13.3361	12.6907	22.8216
evm.model.Contig13766	0	0	0.173515	0	2.68516	0	4.60038	0	0.0899295
evm.model.Contig13422	106.297	116.893	115.268	119.056	150.802	78.7141	255.276	155.028	154.402
evm.model.Contig13423	0	0.277598	0.254584	0	1.79706	0	0.0992608	0	0
evm.model.Contig13420	2.55526	2.54751	3.77933	3.1717	6.04442	1.97918	5.25116	1.39921	1.42455
evm.model.Contig13421	93.495	100.494	96.9407	76.7041	69.6641	43.8397	97.7169	66.4507	77.5151
evm.model.Contig13426	38.9666	39.1334	39.1014	39.3957	88.4643	40.5568	36.1492	52.6608	43.5971
evm.model.Contig13427	0	0	0	0.107008	0	0	0.0232434	0	0.0617942
evm.model.Contig13424	3.91903	4.29631	3.78619	4.98397	3.97584	4.15224	5.06452	4.62203	4.06923
evm.model.Contig13425	37.6656	37.8454	37.7968	33.4276	70.6286	45.0757	54.8036	25.3245	42.52
evm.model.Contig07927	0	0	0	0	0	0.05393	0	0	0
evm.model.Contig13428	0	0.035278	0	0	0.0351348	0.0321333	0	0	0
evm.model.Contig13429	0	0	0	0	0	0	0	0	0
evm.model.Contig08642	0	0	0	0	0	0	0	0	0
evm.model.Contig07924	0	0	0	0	0	0	0	0	0
evm.model.Contig11959	120.859	111.221	114.519	134.812	26.3577	11.4791	26.8853	205.933	75.3911
evm.model.Contig04559	0.231907	0.118692	0.544263	0.26052	5.00424	0.612635	2.8011	0.436584	1.95576
evm.model.Contig05854	81.2749	76.3539	77.8732	71.1032	65.87	85.0973	38.5671	49.8392	53.6288
evm.model.Contig10802	0.887535	0.763394	1.12441	59.3201	1.175	0.969266	1.09187	0.471269	0.835656
evm.model.Contig04692	3.11901	3.16422	3.39711	4.04319	2.01129	3.86583	3.81521	2.4384	5.74906
evm.model.Contig13398	0	0	0.0479309	0	0	0	0	0	0
evm.model.Contig13399	1.27854	2.39937	1.71989	2.34784	7.70447	0	17.0405	0	0.891386
evm.model.Contig07925	0	0.0264585	0	0.024889	0	0	0	0	0.0503043
evm.model.Contig13390	0	0	0	0	0	0	0.343193	0	0.912402
evm.model.Contig13391	0	0	0	0	0	0	0	0	0.156285
evm.model.Contig13392	0	0	0	0.0804493	0	0	0	0	0
evm.model.Contig13393	0	0	0	0	0	0	0	0	0
evm.model.Contig13394	0.0896352	0.0560711	0.0257113	0.131862	0	0	0.0400987	0	0
evm.model.Contig13395	0	0	0	0	0	0	0	0	0
evm.model.Contig13396	0	0	0	0	0	0	0	0	0
evm.model.Contig13397	54.1279	49.6788	51.2982	25.0623	41.8113	67.0242	23.103	48.9452	43.3375
evm.model.Contig12388	0.57749	0.541871	0	0.509727	0	0.246784	0.0968785	0.459958	0.515116
evm.model.Contig12389	0	0	0	0	0	0	0	0	0
evm.model.Contig12416	0	0	0	0	0	0	0	0	0
evm.model.Contig12380	0	0	0	0	0	0	0	0	0
evm.model.Contig12381	0	0	0	0	0.0674587	0	0	0	0
evm.model.Contig12382	0	0.0405107	0	0	0	0	0	0.0687737	0.154042
evm.model.Contig12383	0	0	0	0	0	0	0	0	0
evm.model.Contig12384	0	0.247204	0	0	0	0	0.0883928	0	0
evm.model.Contig12385	0.032575	0	0	0	0	0	0	0	0
evm.model.Contig12386	0	0	0	0	0	0	0	0	0
evm.model.Contig12387	1.5881	0.677338	0.869659	4.65126	0.269835	0.185088	6.20023	0.459958	1.80291
evm.model.Contig03525	16.117	14.8212	14.0808	18.1831	25.8804	11.7701	14.4201	13.982	11.474
evm.model.Contig03698	11.9459	10.5505	11.5099	17.5286	14.861	8.4101	20.7426	13.6825	15.5054
evm.model.Contig03699	70.3494	67.583	68.362	76.9393	86.6407	67.7399	81.1173	83.682	79.2991
evm.model.Contig03694	0	0.0168997	0	0.0476915	0.235634	0	0.0241713	0	0.064261
evm.model.Contig03695	0.0108583	0.0203772	0.0467197	0.124595	0.375447	0.00928037	0.145726	0.0518906	0.0774844
evm.model.Contig03696	8.05526	8.53161	6.1583	6.62181	10.5323	5.34816	13.5481	10.1883	4.99574
evm.model.Contig03697	22.1966	21.3438	21.5359	30.9838	36.5499	14.3357	33.2915	30.951	26.8383
evm.model.Contig03690	26.9793	27.4956	24.7747	36.1998	36.0983	33.5562	32.5224	23.844	31.441
evm.model.Contig03691	0	0	0	0	0	0	0	0	0
evm.model.Contig03692	0	0.01813	0	0	0.686143	0.0660556	0.207449	0	0
evm.model.Contig03693	47.0331	44.3425	44.5054	66.7038	70.0984	48.916	82.1963	75.4753	55.6509
evm.model.Contig07639	4.46002	4.47555	3.97125	14.1611	3.5987	1.55299	10.6134	4.47328	3.55469
evm.model.Contig09349	1.92192	1.7881	1.70994	17.7835	2.25268	1.35029	5.11498	2.56858	2.58604
evm.model.Contig00804	0.166192	0.220153	0.109364	0.353785	0.438518	0.292437	0.865924	0.809786	0.174403
evm.model.Contig00805	3.05627	3.0726	1.83684	4.96709	5.6669	2.30116	4.75278	5.56401	5.10616
evm.model.Contig00806	0.528673	0.386762	0.747951	9.49094	0.0669898	0.0536087	0.240513	0.442487	0.0639419
evm.model.Contig00807	19.4488	18.7069	18.3627	16.5747	26.8354	14.486	26.5925	18.4527	17.8376
evm.model.Contig00800	0	0	0	0	0	0	0	0	0
evm.model.Contig00801	0.830363	0.0519431	0.333458	0.244309	0.827714	0.567754	0.148587	0.352729	0.493785
evm.model.Contig00802	0	0	0	0	0	0	0	0	0
evm.model.Contig00803	10.3783	10.634	11.0509	17.2065	19.3685	11.9496	18.2267	16.0416	18.4049
evm.model.Contig06295	3.45076	3.0629	3.21026	10.7634	1.76491	1.53443	3.78627	1.67136	1.49743
evm.model.Contig00808	8.67172	8.13686	6.55471	12.0502	18.4526	2.62909	19.8554	5.88015	7.68284
evm.model.Contig00809	0	0	0	0	0	0	0	0	0
evm.model.Contig03348	18.6529	17.8036	15.4989	19.4233	12.3985	12.3148	25.512	10.1695	19.2787
evm.model.Contig03349	13.3456	12.6747	12.1805	19.9164	22.873	11.6313	32.9335	25.3122	23.5692
evm.model.Contig07833	0	0	0	0	0	0	0	0	0
evm.model.Contig03342	58.5412	57.3627	59.6565	113.834	82.4953	47.2751	130.451	89.8259	110.457
evm.model.Contig03343	243.974	246.264	244.276	203.647	193.056	127.967	295.792	201.851	138.33
evm.model.Contig03340	27.0145	29.1401	28.8203	32.1022	27.418	16.1337	36.478	28.7474	31.7997
evm.model.Contig03341	0.234879	0.348954	0.286338	0.518296	0.0365828	0.267661	0.577909	0.49887	0.593613
evm.model.Contig03346	115.578	126.211	118.267	100.636	95.9413	73.1439	124.704	102.149	91.29
evm.model.Contig03347	12.8323	12.3578	13.4273	14.7276	14.7463	12.4321	17.2678	17.7507	13.9225
evm.model.Contig03344	17.1847	17.4481	17.2601	20.9313	23.3323	26.3391	18.4539	22.091	14.886
evm.model.Contig03345	0.528506	1.08858	0.953963	1.4905	0.481848	0.694079	0.847687	0.944557	0.344944
evm.model.Contig03209	1.16799	2.32083	1.95106	0.727719	5.37187	1.331	1.22942	0.218889	1.5934
evm.model.Contig06328	0.0501758	0.0588512	0.0395797	2.66098	0.445453	0.00357367	5.65649	0.179838	1.59631
evm.model.Contig06327	0	0	0	0.152576	0.0215385	0	0	0	0.164469
evm.model.Contig03206	0.0930235	0	0	0.082108	0	0	0	0.148182	0
evm.model.Contig06325	3970.82	4033.64	4148.85	2455.15	2604.52	3341.66	2368.36	3064.58	2731.17
evm.model.Contig06324	0.261124	0	0.099869	2.58654	1.0032	0.148784	1.67435	0.138653	0.724641
evm.model.Contig06323	2.25582	2.52902	2.14289	1.70667	6.7623	1.77776	1.49407	2.24006	2.24736
evm.model.Contig03202	92.117	85.5389	88.5417	79.9259	106.843	55.1861	129.361	81.6341	86.4524
evm.model.Contig06321	23.1487	27.4393	23.1725	27.9382	35.407	17.5236	42.0357	70.1376	22.7555
evm.model.Contig03200	33.1393	33.5822	32.5217	24.5185	24.7109	18.8477	31.605	29.8754	23.0272
evm.model.Contig08725	0.283242	0.740364	0.609346	0.107145	0.302506	0.12104	0.352977	0	0.0360928
evm.model.Contig06293	2.9985	3.20433	3.48819	6.54313	5.6821	1.25765	7.97385	9.59721	4.45774
evm.model.Contig04145	1.58577	1.31332	1.41586	2.52997	4.80059	0.890824	4.97582	0.759007	4.76812
evm.model.Contig07084	242.065	249.14	241.824	142.533	211.685	309.854	147.056	231.829	157.627
evm.model.Contig03400	1089.89	1100.67	1134.86	755.604	745.794	892.613	517.928	959.966	898.702
evm.model.Contig12682	13.0735	14.1433	13.6472	16.5625	8.95936	16.6947	26.3526	20.4172	16.0364
evm.model.Contig08724	3.0773	3.91525	3.3064	1.93357	0.584902	0.936137	1.30665	0.969324	6.57542
evm.model.Contig11586	319.187	325.076	328.567	125.172	170.748	413.752	115.064	226.348	149.555
evm.model.Contig11119	6.64376	6.45345	6.9055	11.8832	14.8218	10.1417	13.287	10.5761	9.12399
evm.model.Contig06737	0.0162875	0.0152829	0.0280318	0.0718816	0.0152208	0	0	0.0259453	0
evm.model.Contig06291	11.2718	15.0976	11.6598	9.71718	6.33108	6.91334	9.60164	8.00089	7.34541
evm.model.Contig08400	5.60105	6.06791	6.13985	7.93371	8.0957	6.42086	14.8078	12.6152	9.48429
evm.model.Contig05017	0	0.0290953	0	0	0.115908	0	0	0	0
evm.model.Contig05986	81.307	75.9717	75.3397	104.141	111.535	58.8612	135.565	112.193	92.1466
evm.model.Contig05987	65.4955	54.8897	62.726	44.1297	24.58	18.4406	17.794	38.5743	118.102
evm.model.Contig05984	349.926	345.162	343.148	396.551	600.581	804.068	339.028	663.849	243.105
evm.model.Contig05985	0.0678142	0.00374303	0.00686544	0.00352099	0.0186391	0.0204562	0.0321215	0.0381265	0.163678
evm.model.Contig05982	3.30208	3.83046	3.37759	5.22068	6.37512	4.13511	6.42015	6.2331	5.30825
evm.model.Contig05983	3.9722	4.0263	5.08511	7.05549	4.4224	3.10156	8.16096	4.41366	7.48003
evm.model.Contig05980	81.4915	75.8331	74.8577	120.587	97.4111	71.5233	156.881	129.388	100.245
evm.model.Contig05981	10.3907	10.4004	9.96084	10.727	7.91938	7.75314	12.7431	8.91261	13.5548
evm.model.Contig08726	0.135281	0.0634687	0.116414	0.346282	0.151706	0.20812	0.217868	0.107749	0.410278
evm.model.Contig05988	2.65962	2.35883	2.91572	4.85587	4.06296	2.34577	8.01888	4.99114	3.48813
evm.model.Contig05989	4.33843	5.20077	3.44945	11.4298	4.19305	3.77845	5.49037	3.46861	2.82513
evm.model.Contig00676	0	0	0	0	0	0	0	0	0
evm.model.Contig06731	172.159	169.572	172.64	191.78	182.596	137.987	250.175	205.329	190.761
evm.model.Contig04417	0	0	0	0	0	0.0414623	0	0	0
evm.model.Contig07630	1.00136	0.474963	0.956398	1.62203	1.71732	1.73049	2.31859	1.5776	1.43306
evm.model.Contig04140	231.561	234.522	232.502	145.756	133.375	264.339	75.2679	197.317	254.417
evm.model.Contig10528	2.21439	2.45945	2.28148	3.33737	3.5475	2.17584	3.74009	4.22332	2.33802
evm.model.Contig10529	46.7385	43.6655	39.3039	35.8402	40.4089	30.5013	48.5073	20.3493	33.8226
evm.model.Contig07058	0	0	0	0	0	0	0	0	0
evm.model.Contig07059	374.997	393.993	378.877	367.42	575.177	635.067	234.717	594.465	212.62
evm.model.Contig07056	0	0	0	0	0	0	0	0	0
evm.model.Contig10523	0	0	0	0	0	0	0	0	0
evm.model.Contig10520	4.30179	5.11942	5.21416	5.88075	7.86855	3.56455	8.3431	6.0169	6.83203
evm.model.Contig10521	8.56085	8.38885	9.5096	15.2696	17.4076	9.73879	17.9022	14.9592	14.109
evm.model.Contig07052	7.45148	6.8007	6.27447	8.11863	6.54186	6.00789	9.00424	6.95501	8.07465
evm.model.Contig07053	3.32764	3.23934	3.33544	7.22744	6.26602	3.22753	8.34641	4.76476	7.64848
evm.model.Contig07050	7.46497	7.43711	8.14086	9.34841	6.44879	6.29806	10.0153	8.42227	10.4903
evm.model.Contig07051	13.9576	12.9525	16.1646	23.4186	19.1344	18.564	25.5606	20.6913	27.3683
evm.model.Contig07584	34.0619	33.5187	34.7736	25.376	19.0001	40.1124	18.2696	33.1964	29.93
evm.model.Contig07585	0	0	0	0	0	0	0	0	0
evm.model.Contig07586	2.09076	2.21994	2.22528	2.71958	1.18258	1.03453	0.516882	1.40231	0.294464
evm.model.Contig07587	2.22928	2.93845	2.05539	1.82715	0.99204	1.67849	0.356171	2.62109	1.23098
evm.model.Contig07580	27.0023	25.5902	28.4839	29.4845	48.5333	22.7994	50.674	61.9216	42.3911
evm.model.Contig07581	33.166	35.592	33.6198	25.6016	27.9872	38.0431	24.7066	34.6048	50.6658
evm.model.Contig07582	1.01196	0.712155	0.653115	1.04208	0.866876	0.576597	1.58446	0.134334	2.25664
evm.model.Contig07583	0	0	0	0	0	0	0	0	0
evm.model.Contig07588	104.182	102.21	103.428	148.301	111.106	87.6832	104.571	110.389	88.6754
evm.model.Contig07589	0.945295	1.53207	1.47901	0.910226	0.481848	1.90964	1.61464	1.64271	0.306617
evm.model.Contig03979	0	0	0	0	0	0	0	0	0
evm.model.Contig03978	0	0	0	0	0	0	0	0	0
evm.model.Contig13950	2.69526	4.94809	4.13451	5.22346	7.9943	5.15802	10.8517	6.81351	5.95812
evm.model.Contig13951	0.387598	0.74193	0.613714	31.7758	5.01304	1.13957	7.90675	0.296365	0.497857
evm.model.Contig13956	0	0.0516264	0.0473464	0	0	0.0940486	0	0.0876445	0
evm.model.Contig13957	6.87987	7.14468	7.22308	10.1607	11.8991	8.86494	11.7678	11.3533	8.67708
evm.model.Contig13954	4.15576	5.13821	4.63814	30.9308	4.77404	4.49375	32.6857	25.2545	13.7012
evm.model.Contig11666	6.46045	6.21227	6.22563	6.5271	15.1433	3.53656	11.6799	10.2487	10.7157
evm.model.Contig03971	0.506256	1.06183	0.640661	0.919989	0.807056	0.152713	2.03829	0.996197	1.16879
evm.model.Contig03970	2.97237	8.06829	5.7551	6.65268	6.44826	2.72188	9.97279	6.76409	9.46905
evm.model.Contig03973	0.0207432	0	0.0178501	0.146473	0.368309	0	0.0278387	0	0.148022
evm.model.Contig13959	2.6299	1.73022	2.48422	5.00281	4.44923	2.41565	5.96363	7.92118	4.26028
evm.model.Contig03975	0.0281977	0	0	0.024889	0	0	0	0	0
evm.model.Contig03974	0.0529224	0.297949	0.250478	0.093425	0.321468	0	1.06538	0.168606	0.472064
evm.model.Contig03977	0	0	0	0	0	0	0	0	0
evm.model.Contig03976	0	0	0	0.119638	1.4838	0	0.467761	0	0.0345437
evm.model.Contig04142	0.643699	0.981493	0.583597	0.60875	0.633768	0.992243	0.632487	0.512692	0.471643
evm.model.Contig08405	0	0.0297078	0	0	0.946789	0	0.0424906	0	0
evm.model.Contig12609	417.437	420.167	420.446	431.54	587.891	279.402	606.153	454.657	495.852
evm.model.Contig12608	40.0765	41.425	38.237	42.678	48.0026	25.6377	56.2664	50.3781	40.7931
evm.model.Contig12605	0.0418713	0.0196444	0.0180158	0	0	0	0	0	0
evm.model.Contig06068	0	0	0	0	0	0	0	0	0
evm.model.Contig12607	4.93672	4.94044	4.70544	5.48304	8.10733	4.0459	7.32553	6.64822	4.92918
evm.model.Contig12606	61.0535	60.8392	62.8394	99.9658	70.4016	19.9787	76.5872	45.4202	76.7777
evm.model.Contig12601	2.4804	2.84321	2.53827	1.89349	2.07989	0.412528	4.60641	0.811591	35.9739
evm.model.Contig12600	2.59732	3.14117	2.08607	4.87379	3.0565	0.690626	7.07482	5.63915	3.29499
evm.model.Contig12603	26.6903	24.3517	26.6326	14.1425	14.1852	12.1806	13.0435	19.4448	54.686
evm.model.Contig12602	299.918	295.426	301.34	267.573	326.497	230.026	173.385	561.783	375.844
evm.model.Contig07416	11.5627	9.1339	11.2612	41.7052	26.9107	7.84221	53.0969	18.5537	20.7786
evm.model.Contig09121	2.41649	2.58103	2.38917	2.74559	1.53752	1.62589	2.07005	1.04424	1.37584
evm.model.Contig09122	28.4957	29.6231	27.915	65.938	55.8825	30.4671	109.706	41.4175	45.4701
evm.model.Contig08039	2.15924	1.87718	2.24396	4.42674	5.72471	1.72753	8.19357	9.07697	5.85807
evm.model.Contig03544	31.003	28.4395	28.7497	19.5538	35.4591	16.996	60.0368	13.01	32.236
evm.model.Contig09123	32.6652	33.0516	34.0994	69.1772	61.0966	38.413	111.462	70.6212	65.8715
evm.model.Contig06065	172.603	169.458	165.513	146.062	132.279	225.519	67.7725	204.678	82.4638
evm.model.Contig07412	4.99306	4.91741	3.89424	8.34085	11.0674	2.60985	9.11928	5.06147	13.0546
evm.model.Contig05354	5.52777	5.64449	5.59626	4.73564	5.69753	3.54335	6.98224	3.88478	5.22077
evm.model.Contig06066	0	0	0	0	0	0	0	0	0
evm.model.Contig09125	3.98653	3.22781	3.80863	6.22402	3.24475	4.0117	4.99063	4.50672	4.07214
evm.model.Contig00589	0	0	0	0	0	0	0	0	0
evm.model.Contig05565	0	0	0	0	0	0	0	0	0
evm.model.Contig05566	0	0	0	0	0	0	0	0	0
evm.model.Contig05567	0	0	0	0	0	0	0	0	0
evm.model.Contig05560	16.5248	16.5715	16.5625	17.083	23.5945	12.0901	27.2399	28.9864	11.5091
evm.model.Contig05561	0.425626	0.0798748	0.256385	0.488388	0.556853	0.145509	0.456974	0.406803	0.303724
evm.model.Contig05562	0	0	0	0	0	0	0	0	0
evm.model.Contig05563	0.0105659	0.049571	0.100015	0.111913	0.0691176	0	0.184341	0.0673241	0.0565482
evm.model.Contig00581	1.23045	1.61638	1.57649	2.55829	1.55871	0.864677	5.1008	2.52629	1.75608
evm.model.Contig00580	0.300776	0.141112	0.388241	0.464595	0.491887	0	1.00915	0.359342	0.134145
evm.model.Contig00583	0	0	0.0373308	0.0382908	0.0202701	0.0741537	0	0.0691043	0
evm.model.Contig00582	0.107848	0.033732	0.061871	0.031731	0	0.0307251	0	0	0
evm.model.Contig05568	0	0	0	0	0	0	0	0.0574948	0
evm.model.Contig00584	2.04598	2.01823	2.43779	3.00983	5.49083	2.7799	4.43557	2.3399	2.52691
evm.model.Contig00587	0	0	0.0428995	0.132008	0.093175	0.0852153	0	0	0
evm.model.Contig00586	0	0	0	0	0	0	0	0	0
evm.model.Contig01199	52.1031	49.7124	48.8787	39.0614	47.0238	48.2666	37.307	46.01	42.4048
evm.model.Contig01198	75.2926	69.492	67.4648	65.5873	65.5234	63.3394	63.1299	66.1347	60.2552
evm.model.Contig03542	0	0	0	0	0	0	0	0	0
evm.model.Contig06836	36.9284	38.0831	36.9406	46.4711	46.5203	44.2293	47.3265	52.1629	48.9393
evm.model.Contig01191	10.9215	11.1255	11.7656	9.56709	12.3143	6.67745	12.1837	9.02738	7.21438
evm.model.Contig01190	16.7733	16.9854	19.2453	84.7264	35.6693	7.2152	60.029	28.4828	20.5414
evm.model.Contig05353	13.9715	15.4404	13.5759	13.8394	18.9864	12.8865	27.3187	13.91	16.2012
evm.model.Contig01192	381.035	375.061	376.781	78.1078	184.513	277.243	97.9939	327.979	127.897
evm.model.Contig01195	3.13222	3.36723	3.72176	3.51536	3.38263	3.15571	4.52378	3.48603	4.12611
evm.model.Contig01194	10.577	11.4097	11.2112	9.85551	12.3734	10.2442	12.7704	10.7611	11.0013
evm.model.Contig01197	0.0521577	0.146822	0.0897666	0	0	0.044578	0	0	0
evm.model.Contig01196	9.41559	7.33937	8.90422	12.4229	8.91353	6.74799	13.0312	10.1553	12.0293
evm.model.Contig01227	7.09633	7.12805	8.00398	8.12802	8.0341	5.87505	9.29994	7.17209	6.24724
evm.model.Contig04614	1.26303	1.22784	0.900836	2.9327	2.42443	0.923883	4.65762	4.82144	4.08017
evm.model.Contig01225	2.26828	1.91788	1.8125	2.42015	1.77033	1.9493	3.93067	2.44194	2.02329
evm.model.Contig04616	168.649	161.641	161.859	143.519	126.217	96.4917	174.583	133.983	221.914
evm.model.Contig01223	7.76327	7.22723	7.22268	10.5655	5.79249	4.65498	8.31868	5.50344	7.14231
evm.model.Contig01222	12.238	11.8946	11.1285	20.2498	17.923	12.1768	21.9644	18.7382	12.5781
evm.model.Contig04613	0	0	0	0.0523979	0	0	0	0	0
evm.model.Contig01220	11.4442	14.2145	12.6888	11.0726	13.9511	5.29807	19.2969	9.40718	11.0588
evm.model.Contig09432	7.81543	5.80004	4.83008	2.57121	7.23721	2.42897	12.1098	2.03722	5.45029
evm.model.Contig09433	0	0	0	0	0	0.0339735	1334.8	0	0.283654
evm.model.Contig09430	0	0	0	0	0	0	0	0	0
evm.model.Contig09431	0.212312	0.0996086	0.182701	2.24879	0	0	38.0391	0.169102	5.87081
evm.model.Contig04619	100.644	115.751	106.481	111.781	106.967	63.152	244.313	88.554	117.41
evm.model.Contig04618	0.837387	0.865915	0.970602	0.573201	0.718665	0.62806	1.19263	0.626127	0.975599
evm.model.Contig01229	5.45676	6.62614	3.71361	4.02946	2.89966	3.29207	4.35571	4.48823	5.34459
evm.model.Contig09435	0	0	0	0	0.534734	0.0376195	1262.2	0	1.57048
evm.model.Contig06831	20.9308	23.0911	19.5828	25.5751	30.8856	21.3945	31.3577	31.2343	20.1571
evm.model.Contig05352	20.749	18.0202	21.1234	28.7355	24.7097	19.0306	35.3655	28.161	31.0736
evm.model.Contig06830	0.0146008	0.0274004	0.0125644	0.0644375	0	0	0	0	0
evm.model.Contig06657	89.9269	84.8825	80.4119	61.826	71.6749	49.409	109.912	61.2709	50.6113
evm.model.Contig05692	0	0	0	0	0	0	0	0	0
evm.model.Contig05693	0	0	0	0	0	0	0	0	0
evm.model.Contig05690	0	0	0	0	0	0	0	0	0
evm.model.Contig05691	1.11628	1.33838	1.57431	0.985296	0.40568	0.609539	1.08198	0.889095	1.2723
evm.model.Contig05696	16.9992	17.6743	17.5679	17.0952	24.5291	10.0531	39.7462	20.5595	17.1035
evm.model.Contig05697	1.35485	1.50011	2.16855	2.67874	3.89964	0.0231591	72.8771	3.15099	21.2215
evm.model.Contig11808	313.206	309.438	326.387	296.244	480.28	557.229	309.964	431.211	256.344
evm.model.Contig11809	9.70172	8.40307	8.23187	12.0725	15.3431	8.28024	14.641	12.0826	9.70684
evm.model.Contig11806	0	0	0	22.5319	0.0141324	0	0	0	0.0269789
evm.model.Contig11807	0	0	0	0	0	0	0	0	0
evm.model.Contig11804	55.4471	54.5845	54.116	39.4648	61.3324	60.6886	44.3615	61.0149	43.2987
evm.model.Contig11805	392.977	379.622	393.989	212.887	446.245	271.078	636.727	263.446	470.9
evm.model.Contig11802	11.5979	11.2438	11.4712	40.7569	24.1502	3.88684	44.5318	14.2204	15.8398
evm.model.Contig11803	2.92647	2.47137	2.22451	1.72205	2.32459	1.70914	1.17825	0.388478	0.957142
evm.model.Contig11800	0	0	0	0	0	0	0	0	0
evm.model.Contig11801	0.0578415	0	0	0	0.216214	0	0.077627	0	0
evm.model.Contig00057	0.0343308	0.00536888	0.0246189	0.0353528	0.0267354	0.0195612	0.0307161	0	0.0204152
evm.model.Contig00056	0	0.0379674	0	0.107145	0.11344	0	0.488737	0	0.0721856
evm.model.Contig00055	71.0272	66.4133	71.7711	112.891	137.393	141.575	208.978	62.5058	92.9661
evm.model.Contig00054	0.0997047	0.0233888	0.193048	0.550033	0	0	0.602146	0.0794127	0.0889358
evm.model.Contig00053	0.374136	0.206506	0.340894	0.543916	0.575867	0.319765	0.620259	0.31552	0.706714
evm.model.Contig00052	0.0263838	0	0	0.0931518	0.0493119	0	0.318679	0.0420284	0
evm.model.Contig00051	2.63065	2.41084	2.18165	1.31137	5.38804	2.31826	0.923785	3.39801	0.632223
evm.model.Contig00050	24.7296	24.4267	24.7477	28.3442	34.6989	22.7648	32.7839	26.7297	30.6453
evm.model.Contig09948	0	0	0	0	0	0	0	0	0
evm.model.Contig00059	0	0	0	0	0	0	0	0	0
evm.model.Contig00058	1.81339	1.02503	0.958851	1.34991	0.571684	2.18475	2.19912	0.904882	0.779534
evm.model.Contig04808	18.9678	19.0946	18.2112	29.3944	34.8435	14.6134	45.0573	41.9557	24.702
evm.model.Contig04809	8.99807	8.82148	9.58672	5.07235	2.41429	3.46824	6.95131	2.44915	19.1325
evm.model.Contig05256	18.1077	15.8715	16.5035	21.2476	3.94462	10.8229	5.41863	6.33417	22.0998
evm.model.Contig11456	0.505615	0.364945	0.535504	0.652263	0.254424	0.664827	2.0357	0.867378	0.0693853
evm.model.Contig04800	11.3329	12.62	11.2478	15.3193	17.1909	10.0415	18.4887	17.0828	13.3151
evm.model.Contig04801	1.47923	2.1613	2.30944	5.01744	4.68025	0.650191	8.08267	1.64944	2.48812
evm.model.Contig04802	0.599952	0.698055	0.578231	1.31329	0.426102	0.225617	1.15945	0.267595	0.214061
evm.model.Contig04803	0.166328	0	0	0	1.43777	0	0.279028	0	0.0741815
evm.model.Contig04804	0.142259	0.314642	0.262325	0.35876	0.218405	0.243171	0.218195	0.0323732	0.344426
evm.model.Contig04805	0.0269351	0.101095	0.0695356	0.0237746	0	0.0230209	0	0	0
evm.model.Contig04806	17.5993	20.4633	17.5444	16.3005	16.2255	24.2602	9.25007	9.00975	11.5451
evm.model.Contig04807	6.09425	5.89568	5.3256	3.7529	4.85632	6.21804	2.66289	3.98851	2.02271
evm.model.Contig11140	0.305874	0.0956693	0.175476	0.0449971	0	0.0435706	0	0	0.0909457
evm.model.Contig05350	51.4874	47.8377	48.4244	30.8051	52.7054	95.7702	39.098	72.6062	39.0793
evm.model.Contig03599	0.960247	0.715095	0.931253	0.928292	1.75199	0.481999	1.4319	1.62675	1.14204
evm.model.Contig03598	48.3867	52.6819	52.3817	43.6571	44.214	26.1555	43.1532	52.2853	57.2777
evm.model.Contig03597	0.0250647	0.164631	0.0215689	0.0221236	0	0	0.0672768	0	0.402435
evm.model.Contig03596	0	0	0	0	0	0	0	0	0
evm.model.Contig03595	0	0	0	0	0	0	0	0	0
evm.model.Contig03594	4.6799	4.37152	4.09055	7.28685	11.6264	2.31	14.0999	20.8904	12.0449
evm.model.Contig03593	0.0421648	0	0	0.186086	0	0.0360373	0	0	0
evm.model.Contig03592	0	0	0	0.0193313	0	0	0.0293928	0	0
evm.model.Contig03591	0	0	0	0	0	0	0	0	0
evm.model.Contig03590	0	0	0	0	0	0	0	0	0
evm.model.Contig13667	5.26191	6.75836	5.68157	6.12788	5.92694	5.33512	6.60536	5.9917	4.71143
evm.model.Contig08038	1.4755	1.30995	1.28925	1.65301	2.48197	1.47449	3.16835	2.49506	1.57937
evm.model.Contig13661	0.100578	0.0674103	0.0741861	0.0380469	0.107418	0.0245605	0.0771326	0	0.0256328
evm.model.Contig11209	18.7305	20.0437	19.0838	20.1086	34.0244	22.2591	34.9878	28.9988	27.267
evm.model.Contig09946	0	0	0	0.0711114	0.0376444	0	0.0540617	0	0
evm.model.Contig04679	0	0	0	0	0	0	0	0	0
evm.model.Contig06531	55.7999	54.1532	56.7297	45.1905	58.3687	72.6932	30.6378	75.0307	60.2042
evm.model.Contig08525	0	0	0	0	0	0	0	0	0
evm.model.Contig05488	17.5692	15.3766	15.8817	16.9922	21.9198	19.076	21.1693	27.2268	13.8267
evm.model.Contig05255	0.138583	0.390105	0.212009	0.149504	0.4173	0.0789623	0.247983	0.098114	0.16482
evm.model.Contig08004	11.3121	12.4055	13.368	14.266	14.1157	16.6175	15.9468	16.0849	14.5938
evm.model.Contig11007	0.0372863	0.174932	0.16043	0.230378	0.766576	0.191206	0.100081	0.296977	0.864735
evm.model.Contig08006	0.101007	0	0.0289732	0	0.346104	0.0863282	0	0.214533	0.0600649
evm.model.Contig02756	0	0	0	0	0	0	0.083516	0.594774	0
evm.model.Contig02757	0	0	0	0	0	0	0	0	0
evm.model.Contig02754	41.8749	40.2232	39.7463	1.07439	12.191	76.4753	5.3269	66.7681	0.708096
evm.model.Contig02755	228.153	217.06	226.25	114.024	110.673	159.395	75.1846	167.211	189.871
evm.model.Contig02752	5.93197	5.48769	5.99137	5.10071	10.9178	26.8967	6.05491	14.6399	3.8753
evm.model.Contig02753	0	0	0	0	0	0	0	0	0
evm.model.Contig02750	27.0634	27.0947	27.879	41.109	40.6307	13.1363	30.3654	26.446	27.9029
evm.model.Contig02751	0	0.0647964	0.0198082	743.805	0	0	3.95423	0	0.0410647
evm.model.Contig08000	17.8475	18.6144	16.0435	27.4365	40.6116	17.3236	28.3601	26.2109	22.6665
evm.model.Contig02758	145.247	146.349	147.503	166.147	178.698	137.082	65.7295	203.991	187.312
evm.model.Contig02759	7.91909	8.66099	8.70015	10.1878	20.2989	3.08185	5.20977	3.4354	10.8342
evm.model.Contig07878	42.3899	45.0747	44.6896	48.6464	95.8496	15.5904	126.5	130.811	54.7774
evm.model.Contig07879	0	0	0	0	0	0	0	0	0
evm.model.Contig07874	12.5415	12.3117	12.7158	8.80477	9.36067	7.14597	12.5542	10.1539	8.86094
evm.model.Contig07875	5.92865	6.11316	5.12982	6.03805	5.1142	3.1182	12.3284	4.33287	5.84039
evm.model.Contig07876	14.6766	13.4391	11.7155	26.2106	29.5531	17.9599	32.7244	24.3905	26.7709
evm.model.Contig11001	0.790056	0.819361	1.03769	0.477135	0.544022	0.355391	0.167417	0.198715	0.370907
evm.model.Contig07870	21.8411	24.1106	24.2715	15.7971	14.3797	21.9102	27.628	21.513	10.6072
evm.model.Contig07871	155.15	174.133	157.842	124.485	79.268	146.456	104.451	122.294	60.1673
evm.model.Contig07872	0.319974	0	0.110139	0.169457	0	0.601644	0	0	0
evm.model.Contig07873	0	0.0436429	0.0400248	0.082108	0	0.0397525	0	0	0
evm.model.Contig10531	3.31289	2.98585	3.35725	5.59822	2.97372	2.47752	5.67465	4.72179	11.587
evm.model.Contig10530	3.33344	3.66712	3.06018	4.93341	6.002	6.72343	6.1224	6.16833	3.99871
evm.model.Contig05765	49.7822	51.2825	48.4461	33.3819	42.2385	35.7492	33.2675	36.0161	31.0947
evm.model.Contig07047	0	0	0	0	0	0	0	0	0
evm.model.Contig10867	2.75951	3.35674	2.81525	3.1224	1.77719	2.35849	2.93598	2.63747	3.29777
evm.model.Contig10866	14.1857	12.5835	11.3263	17.194	15.3477	11.0743	17.2324	15.2589	13.0449
evm.model.Contig10865	22.5981	24.2388	20.9925	17.5853	29.3639	18.2904	23.7374	20.7337	12.6072
evm.model.Contig10864	21.8458	23.0279	22.6574	33.1771	38.6243	18.9099	47.8956	41.5413	25.6412
evm.model.Contig10863	16.3173	17.4743	17.0559	17.5336	17.1962	11.8806	19.7566	17.093	12.696
evm.model.Contig10862	0.501293	0.846673	1.15034	0.294981	0.593387	0.371318	0.403661	0.26618	0.2981
evm.model.Contig10861	15.4798	15.5117	15.4518	28.8638	21.4049	14.5929	36.3851	25.4332	27.9048
evm.model.Contig10860	0.206956	0.155353	0	0	0.116041	0.0707522	0.0555496	0.0659344	0.443047
evm.model.Contig07041	0.652285	0	0	0.287873	0	0	0	0	0
evm.model.Contig10869	25.7956	27.767	28.6425	38.583	55.4056	23.4916	59.1182	52.9797	36.3235
evm.model.Contig10868	9.83967	8.91022	9.58585	10.0978	11.1427	8.21694	11.8647	7.58041	9.35181
evm.model.Contig07043	0	0	0	0	0	0	0	0	0
evm.model.Contig05518	5.63955	6.12522	6.1505	9.50682	9.12593	3.19668	8.84707	5.93939	4.06605
evm.model.Contig10536	2.36905	1.86333	2.3884	3.21859	5.14405	1.76671	3.84958	7.78806	3.52195
evm.model.Contig02341	0.0210333	0	0	0.0742609	0.0196558	0	0.169368	0.0502577	0.581607
evm.model.Contig02340	0.155574	0.072989	0.267752	0.480615	0.69058	0.49862	0.156592	0.495645	0.624467
evm.model.Contig02343	0	0	0	0	0	0	0	0	0
evm.model.Contig02342	0	0	0	0	0	0.0353761	0	0	0
evm.model.Contig12599	0	0	0	0	0	0	0	0	0
evm.model.Contig02344	0	0	0	0	0	0.0174086	0	0	0
evm.model.Contig02347	0	0	0	0	0	0	0	0	0
evm.model.Contig02346	0	0	0	0	0	0	0	0	0
evm.model.Contig02349	11.0284	11.5242	10.1733	15.1915	19.7535	4.53436	21.4725	8.31811	15.8738
evm.model.Contig02348	0.152937	0.143504	0.526428	0.0674956	1.07191	0.522847	0.205251	0.609055	0
evm.model.Contig12597	7.18206	7.52326	8.58512	6.12032	7.27305	3.00221	11.8119	7.38446	4.75234
evm.model.Contig12596	0.663476	0.569192	0.375191	0.652552	0.655455	0.275428	1.42468	0.332165	0.270544
evm.model.Contig12591	3.20246	2.72145	2.9638	5.01336	4.40439	3.04692	5.62242	3.433	5.35382
evm.model.Contig12590	8.35552	8.83624	9.03194	2.75054	5.18421	7.63882	2.7115	2.80928	2.84071
evm.model.Contig12593	0	0	0	0	0	0	0	0	0
evm.model.Contig12592	63.3889	60.8219	61.0555	39.6097	19.5816	32.5217	34.2673	46.7445	23.5683
evm.model.Contig07438	0	0	0	0	0	0	0	0	0
evm.model.Contig00241	0	0	0	0	0.106738	0	0	0	0
evm.model.Contig10739	3.20392	2.66272	2.66704	5.97913	5.56046	4.37013	6.51122	5.74948	5.71574
evm.model.Contig10738	3.94768	4.42991	4.4093	5.33336	7.33313	6.22468	6.5739	6.57083	4.25431
evm.model.Contig10737	2.6777	2.44711	2.50826	3.07131	2.76951	2.05613	3.46262	2.04386	2.77412
evm.model.Contig10736	3.92046	3.21152	3.48078	2.1971	2.7914	3.51028	3.34064	11.6972	2.33134
evm.model.Contig10735	1.24674	0.935873	1.07286	1.00416	2.35931	1.26535	3.13726	1.43985	2.25197
evm.model.Contig10734	0	0	0	0	0	0	0	0	0
evm.model.Contig10733	50.1133	48.8528	49.7147	40.1108	68.3747	34.8723	74.2452	46.6571	67.801
evm.model.Contig10732	0	0.0653801	0.17988	0	0.293016	0.029776	0.187024	0.0554969	0
evm.model.Contig10731	11.5909	16.5204	13.3201	10.8783	15.0822	7.64929	22.2506	19.9829	10.2081
evm.model.Contig10730	6.74881	6.60545	6.30169	7.35233	6.78072	7.57177	9.3676	7.95899	7.43672
evm.model.Contig08520	0	0	0	0	0	0	0.0494278	0	0
evm.model.Contig04474	7.58775	7.65427	7.78442	5.08842	5.4938	5.51134	6.20781	7.04166	5.65034
evm.model.Contig09940	99.1195	93.0355	92.1925	237.72	132.169	66.2656	215.637	132.275	204.525
evm.model.Contig07439	0	0	0	0	0	0	0	0	0
evm.model.Contig13189	0.0326457	0.0918965	0.0730409	0.610879	0.19525	0.0781243	0.788628	0.0104006	0.16307
evm.model.Contig13188	3.2216	2.72192	2.25624	3.33597	4.77007	1.74026	3.50006	1.35517	1.9904
evm.model.Contig13185	20.7535	21.0862	21.8031	51.0738	48.5863	16.6359	61.2603	45.1745	63.6485
evm.model.Contig13184	4.27643	5.17634	4.96801	4.37858	2.55768	4.97076	3.96008	3.7467	3.66196
evm.model.Contig13187	196.864	197.132	195.149	121.14	130.721	167.269	59.5538	189.68	142.524
evm.model.Contig13186	1.29721	1.2709	1.60878	0.808235	0.374375	0.831525	0.614452	1.33709	0.884846
evm.model.Contig13181	0.129598	0.0304012	0.0278808	0	0.166527	0	0	0	0.0578003
evm.model.Contig13180	218.796	217.549	215.706	106.925	253.843	99.4581	98.0517	154.004	111.439
evm.model.Contig13183	414.258	443.982	427.083	574.896	800.973	441.338	801.859	447.492	477.314
evm.model.Contig13182	0.0739613	0.104099	0.0159115	0.718109	0.172794	0.063213	0.0248152	0.0589086	0
evm.model.Contig02370	0	0	0	0	0	0	0	0	0
evm.model.Contig02276	2.52001	2.66969	2.9905	2.83421	1.8422	2.74436	4.2548	3.30207	3.98809
evm.model.Contig12323	0	0	0	0	0	0	0	0	0
evm.model.Contig03141	2.49029	2.38222	3.00573	5.05273	7.04206	2.23896	5.12172	3.0396	3.34641
evm.model.Contig02174	0	0	0	0.121286	0.192617	0.0195736	0.0922067	0.0729629	1.71596
evm.model.Contig04552	44.1085	41.4329	41.7978	33.2559	36.1514	38.1087	38.9704	32.6466	36.8185
evm.model.Contig02175	0	0	0	0	0.0465875	0	0	0	0
evm.model.Contig13977	357.275	370.419	377.33	105.255	130.338	195.06	177.263	231.838	332.355
evm.model.Contig04001	81.3307	82.4572	83.237	64.312	67.4911	75.9209	70.2416	95.8982	81.3829
evm.model.Contig12326	11.5034	12.5763	13.0473	10.6814	30.4255	3.81841	21.3869	21.0142	17.3839
evm.model.Contig04002	0	0.0143261	0	0	0.485109	0	0.0819615	0	0
evm.model.Contig12327	1.57974	2.06015	2.74188	1.27621	2.85248	2.19689	2.76693	2.34586	1.95844
evm.model.Contig00619	1176.58	1380.08	1304.19	1265.39	1349.24	1018.57	2143.16	673.604	1087.18
evm.model.Contig06557	2.78529	3.07274	3.30043	3.20464	2.56962	1.68842	4.17992	1.44587	2.54002
evm.model.Contig04003	0	0	0	0	0	0	0	0	0
evm.model.Contig02170	0	0	0	0	0	0	0	0	0
evm.model.Contig00611	5.11159	4.36847	3.96501	6.82064	8.00624	3.79446	5.60401	10.3598	6.03652
evm.model.Contig04004	3.13332	3.4381	3.46249	3.02257	3.66415	2.63408	4.82554	3.4366	4.15416
evm.model.Contig00613	25.8223	26.3302	25.3239	18.8855	23.3486	11.8017	19.495	21.5061	21.7985
evm.model.Contig00612	1.67468	1.59484	1.03244	1.85323	0.280299	0.726337	0.268362	0.676878	0.490502
evm.model.Contig00615	0	0	0	0	0	0	0	0	0
evm.model.Contig00614	0	0	0	0	0.0460784	0	0	0	0
evm.model.Contig00617	3.59574	3.43762	4.37865	7.24588	2.34584	1.73955	4.91677	4.21484	4.23615
evm.model.Contig00616	7.43472	6.74115	7.55545	15.6068	6.94113	6.53776	10.6885	7.20395	7.32744
evm.model.Contig04006	16.327	16.8146	17.4611	21.6407	21.2712	16.1279	25.082	21.1929	21.813
evm.model.Contig01075	1.92235	1.5461	2.7008	3.01265	1.64981	1.71005	2.21136	1.62485	1.74972
evm.model.Contig01458	1.60176	1.60317	0.505402	0.565525	0.99791	1.68842	14.2595	0.170103	1.14301
evm.model.Contig06550	0.0920742	0.222159	0.0452759	0.476011	0.798983	0.0786938	0.776723	0.14667	0.703967
evm.model.Contig02965	3.71376	3.34858	3.40387	6.23159	4.86238	3.48817	3.82894	2.51116	3.89926
evm.model.Contig02964	538.29	574.627	547.907	755.059	657.953	394.112	993.336	696.614	598.242
evm.model.Contig02967	1.24191	0.764737	1.03531	1.45587	1.30565	1.01168	1.01566	0.741868	0.692361
evm.model.Contig02966	286.04	301.61	289.117	211.18	122.101	216.423	124.927	268.691	459.661
evm.model.Contig02961	0.0211318	0.099142	0.0727383	0.130565	2.03403	0.0722434	0.850807	0.16831	0
evm.model.Contig02960	105.91	109.216	110.804	74.8394	90.3689	48.1533	144.664	114.668	76.4701
evm.model.Contig02963	12.7717	13.6338	12.9192	10.8638	17.0272	11.9726	17.5035	11.6652	7.7557
evm.model.Contig02962	3.43467	3.33207	4.5587	5.88344	3.69935	2.13945	6.05491	4.35848	5.08885
evm.model.Contig03536	8.98528	8.55585	7.19267	11.1503	19.5808	8.18283	14.5573	14.525	8.43842
evm.model.Contig02969	384.828	442.503	417.508	338.622	427.949	264.581	517.129	394.671	470.775
evm.model.Contig02968	2.57115	2.99782	3.1429	3.67027	3.01155	2.71874	4.69697	3.34503	3.54835
evm.model.Contig04478	0	0	0	0	0	0	0	0	0
evm.model.Contig11742	10.5158	13.655	14.4204	17.3063	201.203	14.9021	24.7659	15.5085	46.6582
evm.model.Contig01079	3.08788	3.48732	2.89589	2.4481	2.38456	3.91921	1.68743	5.77304	5.37679
evm.model.Contig03159	0	0	0	0	2.23279	0	0.579907	0	0
evm.model.Contig05577	0.442317	0.32017	0.250127	0.223095	0.25982	0.183619	0.339211	0.301968	0.360726
evm.model.Contig02373	0	0	0	0	0	0	0	0	0
evm.model.Contig06478	8.67917	8.64611	9.50861	11.8792	17.9604	10.1628	13.3755	11.6126	11.0954
evm.model.Contig03901	1.78295	1.58569	1.84114	4.00961	3.11504	1.49734	7.1785	1.60531	11.9762
evm.model.Contig06510	0.69067	0.668976	0.613516	0.776783	0.562156	0.437965	0.807321	0.585595	0.894299
evm.model.Contig08063	7.71602	8.19747	6.85938	6.4729	8.87929	6.40395	2.99536	8.5328	13.3671
evm.model.Contig08060	4.64947	4.60411	3.2103	2.64401	5.28953	4.49212	4.06949	4.24478	4.16368
evm.model.Contig06513	5.8181	7.09375	6.44569	11.7776	22.3018	1.87589	14.6346	6.32665	6.71242
evm.model.Contig11028	1.75323	0.899316	1.70987	1.89827	3.88849	0.379606	2.54118	1.11713	2.83581
evm.model.Contig11029	0	0	0	0	0	0	0	0	0
evm.model.Contig06516	0	0	0	0	0	0	0	0	0
evm.model.Contig06517	0	0	0	0	0	0	0	0	0
evm.model.Contig11024	0.732963	0.637676	0.970602	3.86604	0.438907	0.398372	2.039	0.527111	2.1899
evm.model.Contig06519	3.30832	3.22343	3.79771	5.2125	5.94596	3.32142	7.23521	5.54313	5.02972
evm.model.Contig11026	21.9827	19.8493	23.75	19.4642	38.3542	15.9945	31.4793	29.7374	16.9187
evm.model.Contig11027	0.869819	1.21189	1.06606	1.23306	2.90657	0.428027	1.5211	1.04969	1.31663
evm.model.Contig11020	53.2566	47.279	48.2273	65.4695	61.4504	29.7395	137.985	89.2312	63.6511
evm.model.Contig03155	0	0	0	0	0	0	0.0957298	0	0
evm.model.Contig11022	0	0	0	0	0	0	0	0	0
evm.model.Contig11023	0	0	0	0	0	0	0	0	0
evm.model.Contig11121	0.5212	0.513506	0.611094	1.1386	1.01675	0.56239	1.05797	0.913275	1.10415
evm.model.Contig11120	0.0749165	0.0624851	0.064468	80.6881	0.147799	0	2.14491	0.106079	0.01485
evm.model.Contig11123	1349.36	1453.84	1327.63	1653.33	2168.32	1263.81	2242.3	1314.77	1348.92
evm.model.Contig11122	10.638	10.5675	11.0459	9.96458	12.5027	6.59868	13.4756	10.2237	8.30286
evm.model.Contig11125	19.3186	15.6467	16.7097	24.4899	30.4233	15.6448	31.6882	18.3629	17.3738
evm.model.Contig11124	12.4004	11.8831	11.8516	15.3002	10.8979	11.7935	14.3406	16.6012	13.3203
evm.model.Contig11127	54.8474	57.2447	57.8832	29.1747	24.335	11.6573	42.7837	12.3752	12.0515
evm.model.Contig11126	0	0.0635402	0.0291363	0.0448282	1.43967	0.0434071	0.181761	0	0.21141
evm.model.Contig00260	0	0	0	0	0	0	0	0	0
evm.model.Contig08633	0.119075	0.0558655	0.102468	0.0175172	0.0741848	0.0169619	0	0	0
evm.model.Contig00262	0	0	0	0	0.168647	0	0	0	0
evm.model.Contig00263	0	0	0	0	0	0	0	0	0
evm.model.Contig00264	0	0	0	0	0	0	0.042342	0	0
evm.model.Contig00265	18.445	18.6928	16.8809	19.4871	29.6556	17.4271	21.3888	20.3472	12.1253
evm.model.Contig00266	0.26539	0.199217	0.137026	0.0624665	0.479486	0	3.91788	0.563674	6.02863
evm.model.Contig00267	0.193751	0	0.0476369	0	0.543188	0.0236564	0.148587	0.0881822	0.592542
evm.model.Contig01058	1.49072	1.38024	1.30829	0.932384	0.968704	1.25721	1.43092	0.959295	1.23284
evm.model.Contig04579	267.228	264.325	254.895	209.864	373.974	188.024	192.313	221.355	505.086
evm.model.Contig03151	3.06007	2.7977	2.56576	3.18579	2.27307	2.81655	4.52802	2.12481	3.0795
evm.model.Contig04570	0.31355	0.490351	0.779479	0.492014	0.781375	0.238208	0.794853	0.443975	0.559368
evm.model.Contig01051	19.2795	22.7708	21.51	18.0066	19.5882	10.1549	20.8349	10.8026	12.598
evm.model.Contig01052	604.989	720.478	573.857	558.196	648.969	420.781	1071.2	322.655	482.615
evm.model.Contig04573	16.5598	17.2221	18.7061	28.5997	26.6385	10.1658	32.8204	19.6822	19.2071
evm.model.Contig01054	112.883	108.565	113.04	106.678	126.284	114.403	90.5757	102.48	83.5086
evm.model.Contig04575	0.261544	0	0.112534	0.230854	0	0	48.7903	0.208314	16.3307
evm.model.Contig01056	0.953163	1.64962	1.53109	1.81351	2.33572	0.83275	1.81932	1.24842	1.36034
evm.model.Contig01057	0	0.551089	0.964858	0.377017	14.9687	0.0456331	6.37736	0.0850515	0.381003
evm.model.Contig07191	2991.02	3015.61	3080.18	2122.72	3177.19	2691.52	4850.86	2293.32	3083.49
evm.model.Contig05647	0	0	0	0	0	0.0741537	0	0	0
evm.model.Contig08529	0	0	0.0784325	0	0	0	0	0.145189	0
evm.model.Contig08288	5.96033	6.05876	4.63039	5.37054	10.8305	1.59192	14.7207	12.1319	6.05498
evm.model.Contig08289	6.73989	6.04419	6.01759	3.86486	3.42507	2.6335	5.2235	5.64201	6.39961
evm.model.Contig08286	0.364802	0.055886	0.0448463	0.203712	0.306125	0.299062	1.00915	0.320206	0.106253
evm.model.Contig08287	0.897724	0.777557	0.871561	0.203175	0.60231	0.885305	0.216247	0.953357	1.35514
evm.model.Contig08284	4.43053	4.60438	4.86828	1.12756	1.41171	2.4609	2.40836	2.85859	3.87061
evm.model.Contig08285	2022.3	2157.44	2064.75	2227.49	3554.92	1977.17	2629.47	1933.71	2034.01
evm.model.Contig08282	11.3801	9.7936	10.1406	20.4461	11.0753	5.06459	14.098	11.3702	17.5389
evm.model.Contig08283	8.52198	7.87876	7.76481	7.85386	12.0629	6.21243	13.9599	14.773	7.48975
evm.model.Contig08280	41.1881	41.9687	43.1081	53.8976	55.4645	33.474	100.324	66.974	68.3445
evm.model.Contig08281	17.7772	20.893	18.0793	24.4482	29.4083	17.6493	46.5113	29.8916	26.1883
evm.model.Contig03549	20.8444	20.0815	22.3773	15.3517	16.2988	11.2108	16.1085	9.55031	15.1034
evm.model.Contig07431	126.467	133.66	129.009	113.369	125.168	74.2279	194.009	110.947	121.233
evm.model.Contig09883	0.150891	0.396435	0.233723	0.133185	2.08693	0.10317	0.931524	0.288435	0.376862
evm.model.Contig07642	382.497	374.686	374.175	396.744	495.499	169.159	506.583	406.904	264.385
evm.model.Contig07641	105.476	100.101	98.6152	114.324	141.512	80.7973	137.498	100.263	100.488
evm.model.Contig09880	31.531	31.2606	31.2621	20.7136	24.4632	49.5092	15.9054	28.5597	39.2224
evm.model.Contig07647	0.180465	0.319854	0.448634	0.212386	0.13117	0.30848	0.269107	0	0.286176
evm.model.Contig09886	99.7638	111.863	108.27	75.5764	157.148	182.016	66.7875	91.8423	103.344
evm.model.Contig09229	5.5844	5.04147	5.49206	9.50616	10.3809	5.38754	13.0831	10.8212	9.44495
evm.model.Contig09228	7.58761	7.10132	7.4853	12.6491	13.0522	7.73975	14.272	14.9118	12.3425
evm.model.Contig09227	8.18779	7.2124	7.90861	11.5288	11.165	6.64088	15.7727	9.89301	13.9113
evm.model.Contig09226	0.16089	0.465481	0.346128	0.710058	0.438532	0.0687547	1.06163	0.320365	0.765403
evm.model.Contig09889	5.33986	5.15366	5.8705	8.09914	8.22866	5.10407	8.10246	4.65236	4.0049
evm.model.Contig07648	39.9708	41.0745	42.561	38.7779	32.9197	46.1455	36.1877	41.9429	44.2395
evm.model.Contig09223	22.3548	21.6266	21.4567	37.7089	36.3731	27.2211	44.779	40.0431	32.904
evm.model.Contig11149	0	0	0	0	0	0	0	0	0
evm.model.Contig09221	3.49456	4.06207	4.21903	5.29431	3.65564	1.96143	4.96993	5.56669	6.04815
evm.model.Contig09220	0	0	0	0	0	0	0	0	0
evm.model.Contig06614	2.72774	2.6615	3.16376	3.61149	4.06378	2.72834	5.51773	3.38482	4.14336
evm.model.Contig00330	0	0	0.0165209	0	0	0	0.0257656	0	0.0342497
evm.model.Contig00079	36.4584	36.2321	35.1774	21.5396	33.6952	52.4852	16.8165	41.4335	22.9404
evm.model.Contig13747	0.37597	0.35278	0.776481	0.265483	2.03782	0	1.41281	0.958246	0
evm.model.Contig05738	218.357	215.043	222.816	262.049	343.068	300.237	447.01	295.077	328.247
evm.model.Contig13745	27.9513	27.0326	26.1189	32.421	35.8862	22.3925	43.1315	24.0547	27.9945
evm.model.Contig13744	23.0661	21.8397	21.5975	32.0689	42.4968	15.2963	54.3338	27.9859	27.3442
evm.model.Contig08938	0.114219	0.214348	0.196578	1.20979	0.106738	0.29286	0.306578	0.181946	0.815057
evm.model.Contig13742	3.9192	3.89127	3.80397	4.62583	4.94016	3.5444	5.62678	4.21048	3.252
evm.model.Contig13741	1.22459	0.635005	0.637824	1.39378	1.47566	0.633485	2.16247	0.975358	1.49476
evm.model.Contig13740	186.798	192.362	186.615	245.629	563.298	151.643	625.539	309.053	330.969
evm.model.Contig05223	5.85592	6.69736	6.18016	8.47161	7.17265	4.35019	12.2779	3.74303	9.26421
evm.model.Contig02502	0.0209357	0.0196444	0.144126	0.628288	0	0	0.028097	0.166748	0.0746978
evm.model.Contig08936	7.98174	7.621	7.98026	8.7512	8.90028	10.1001	8.66907	10.4333	7.96829
evm.model.Contig08937	0.250315	0.0559229	0.246176	0.494492	0.668349	0.173189	0.639885	0.132914	4.31674
evm.model.Contig05227	0	0	0	0	0	0	0	0	0
evm.model.Contig05734	4.02613	3.20002	3.30157	1.06611	1.63778	2.75284	0.762823	2.11267	1.64776
evm.model.Contig05737	81.8433	90.615	93.0815	188.515	131.119	74.443	176.793	106.496	87.8039
evm.model.Contig02504	0	0.069973	0	0.263289	0	0	0	0	0.532145
evm.model.Contig08268	17.5415	19.1133	17.0942	19.406	21.8675	15.5103	22.5026	25.154	15.6169
evm.model.Contig10712	40.2695	39.9249	39.2857	31.5028	14.1434	26.5744	11.467	30.609	37.2871
evm.model.Contig11142	30.8022	29.2487	32.0828	34.6455	47.9494	26.1857	47.0632	40.0503	27.2192
evm.model.Contig06922	25.117	27.1062	26.5394	10.758	0.755135	4.48907	4.7897	3.64706	28.9513
evm.model.Contig12836	1.81752	1.85634	1.79933	2.48446	1.92396	0.687343	6.45425	1.48605	2.55377
evm.model.Contig12837	0	0	0	0.0780831	0	0	0	0	0
evm.model.Contig12834	205.08	204.327	200.067	186.46	516.347	173.373	322.826	152.379	144.367
evm.model.Contig09823	0	0	0	0	0	0	0	0	0
evm.model.Contig12832	2.87026	3.54796	3.16509	1.79011	3.61386	1.17516	3.62141	1.06776	3.43411
evm.model.Contig12833	0.0330523	0	0	0	0.277989	0	0.0443583	0	0
evm.model.Contig12830	0	0	0	0	0	0	0	0	0
evm.model.Contig12831	0	0	0	0	0	0	0	0	0
evm.model.Contig09083	47.8377	62.1565	48.4376	22.8821	13.7193	13.7714	6.15102	13.1189	10.4761
evm.model.Contig09082	0.181372	0.0638196	0.156077	0.310174	0.0741538	0.174392	0.18256	0.108344	0.0404457
evm.model.Contig09081	0	0.0260515	0.191134	0.343085	0	0.0474584	0	0	0
evm.model.Contig09080	0	0	0	0	0	0	0	0	0
evm.model.Contig09087	0	0	0	0	0	0	0	0	0
evm.model.Contig09086	0	0	0	0	0	0	1.10089	0.13067	0.36585
evm.model.Contig09085	13.6843	14.0424	14.0517	17.6114	18.0032	13.9259	23.7819	20.3022	19.8413
evm.model.Contig12839	43.3833	40.354	41.4502	30.3448	52.6185	56.9302	38.1244	57.8549	51.6192
evm.model.Contig10290	31.8306	33.1917	34.9337	19.2679	36.1953	15.1086	14.3881	15.8434	22.5824
evm.model.Contig10291	28.0264	33.8669	31.571	34.8931	137.624	12.1978	170.37	38.5907	39.9898
evm.model.Contig05030	3441.59	3793.91	3582.85	3932.29	4319.95	3690.05	4547.87	3271.53	3189.12
evm.model.Contig10293	362.73	370.475	367.451	299.707	276.66	289.098	315.637	349.605	155.215
evm.model.Contig10294	251.749	258.496	236.23	141.523	217.879	74.4503	162.924	221.908	118.873
evm.model.Contig10295	12.4831	13.4792	12.9572	7.35371	2.32795	12.8454	5.42342	4.67366	37.7252
evm.model.Contig10296	2.01863	2.78436	1.35493	1.22942	1.82984	1.01791	1.32747	1.63995	1.22441
evm.model.Contig10297	1.57774	1.63014	1.69331	1.81509	3.1642	1.22725	5.37685	4.85712	3.38393
evm.model.Contig10298	0	0.145144	0.0443704	0.0455113	0	0	0.069199	0	0
evm.model.Contig10299	13.0082	13.3233	12.0217	34.6475	17.7636	18.7254	28.3177	22.351	10.8678
evm.model.Contig13408	15.2332	15.855	16.4892	2.86176	3.43065	5.92328	0.920899	2.54136	5.87585
evm.model.Contig13409	106.993	101.746	101.932	52.5565	47.8207	61.2561	39.967	90.6964	85.7507
evm.model.Contig05642	0	0	0	0	0.0372837	0	0.0178479	0.0105923	0
evm.model.Contig13401	0.877362	0.870099	0.896176	1.29698	0.659922	0.835211	1.5221	1.10217	1.04347
evm.model.Contig13402	3.08343	3.88724	3.53242	4.09077	0.866215	7.00061	3.68118	2.35042	6.85067
evm.model.Contig13403	26.6977	26.0767	26.3663	23.8626	19.8529	14.3308	27.1379	19.6342	31.8836
evm.model.Contig13404	90.6429	88.061	89.0387	38.2317	52.2201	54.3663	22.2681	61.7317	49.3564
evm.model.Contig13405	0.136889	0.0963345	0.107981	0.127539	1.4427	0.0259991	0.694031	0.163544	0.0881862
evm.model.Contig13406	93.6503	92.4304	93.9817	27.3331	24.2861	54.5093	13.1822	92.2541	35.7915
evm.model.Contig13407	7.11027	6.84645	6.86159	1.5391	5.20495	3.76195	0.817924	2.10347	2.1141
evm.model.Contig10971	0.297278	0.443027	0.586875	0.679142	0.065367	0.0149457	0.35203	0.306416	2.93247
evm.model.Contig06716	0.0718986	0.016866	0.0154678	0.111058	0.0503925	0	0.192985	0	0.0320665
evm.model.Contig08760	0.213569	0.175346	0.252701	0.188508	0.324321	0.250982	0.214967	0.425257	0.285752
evm.model.Contig06618	0	0	0	0	0	0	0	0	0
evm.model.Contig00600	0.112948	0.0942056	0.0539973	0.166157	1.06724	0.0643559	0.404222	0.31986	0.134331
evm.model.Contig04077	56.5729	54.5581	54.5718	42.5071	43.2987	29.2449	63.2704	48.4507	42.5948
evm.model.Contig03547	35.1412	35.6719	39.3702	51.3053	42.0134	38.7803	59.9103	52.5983	57.5968
evm.model.Contig07415	0	0	0	0	0	0	0	0	0
evm.model.Contig06714	0	0	0	0	0	0	0	0	0
evm.model.Contig03540	19.8349	16.5902	17.3134	17.5434	25.6009	12.4364	26.9471	15.2801	14.7197
evm.model.Contig03360	41.5377	41.7022	39.8769	41.7393	34.2439	32.2335	45.73	43.6571	44.9635
evm.model.Contig03361	175.256	190.981	178.911	146.317	173.167	121.802	181.522	140.181	177.403
evm.model.Contig03362	0.354388	0.255792	0.422256	0.0721856	2.64944	0.0698972	1.24391	0.0434251	0.0486326
evm.model.Contig03363	0	0	0	0	1.89664	0	0.147232	0	0
evm.model.Contig03364	0.804171	0.754571	0.681838	1.34655	0.574681	0.414406	0.920537	0.35793	0.274267
evm.model.Contig03541	34.7899	35.2359	34.8015	88.697	59.5294	33.0998	88.2667	73.5834	50.8445
evm.model.Contig03366	32.1299	34.863	31.9119	44.2575	64.7141	25.7974	71.0918	67.3027	45.5777
evm.model.Contig03367	6.29749	5.86497	4.44859	11.0549	7.70769	2.83175	14.4435	5.50243	10.1028
evm.model.Contig03368	6.21537	6.24978	5.73677	4.06084	5.86381	8.74702	5.8398	7.05446	5.15752
evm.model.Contig03369	76.1132	76.3248	76.9077	57.2118	60.9438	51.495	63.9837	68.565	60.4931
evm.model.Contig00862	0	0	0	0	0	0.0414623	0.520852	0.231834	0
evm.model.Contig00863	24.0706	28.2866	26.0298	46.0673	57.3016	13.7589	68.2897	54.7997	32.0576
evm.model.Contig00860	6.77523	7.31969	7.25667	8.24795	10.1943	5.87917	9.89919	6.5185	4.38011
evm.model.Contig00861	16.4703	14.922	15.0051	16.875	16.1707	21.3756	15.7202	17.6323	27.558
evm.model.Contig00866	74.1333	71.2988	72.3149	92.6185	95.1079	50.1685	133.304	99.2542	104.675
evm.model.Contig00867	3.09558	3.33725	3.47622	6.41422	6.11396	3.18987	9.57589	5.00107	4.5433
evm.model.Contig00864	219.531	234.578	207.64	135.584	293.644	276.724	191.05	224.399	162.489
evm.model.Contig00865	1.11398	2.03829	2.87586	1.13076	0.988978	0.523653	0.74752	0.0887265	0
evm.model.Contig00868	1011.69	1107.64	1069.93	700.128	1015.6	969.621	813.585	714.31	640.073
evm.model.Contig00869	0.0602891	0.050285	0.0922324	0.130081	0.0500807	0.0114506	0.0359609	0.0320127	0.203159
evm.model.Contig01739	132.589	129.997	129.44	33.9127	96.7987	28.471	77.6494	82.1893	98.4219
evm.model.Contig01738	9.22736	8.78132	8.98473	6.67781	18.5539	5.87743	13.851	5.2421	6.14379
evm.model.Contig01735	20.4889	19.2125	18.2969	9.76098	18.1581	22.9156	5.00782	20.4042	7.16515
evm.model.Contig01734	0	0	0	0	0	0	0	0	0
evm.model.Contig01737	22.3962	24.2074	26.276	19.1522	33.0073	18.2467	7.32611	35.5967	4.15775
evm.model.Contig01736	0	0	0.118547	0.0607976	0.064369	0	1.29418	0	0
evm.model.Contig01731	24.3458	31.7103	23.8072	20.1366	35.0022	18.1887	30.8458	36.0698	13.5157
evm.model.Contig01730	5.22245	4.4027	5.12795	5.67591	3.99246	3.56325	6.0302	4.35318	3.78453
evm.model.Contig01733	36.7698	35.6779	33.2161	40.3534	51.1094	28.3201	58.6653	45.9958	41.6743
evm.model.Contig01732	14.6539	14.0751	13.1987	30.1804	30.6917	23.4851	39.4642	32.454	30.4361
evm.model.Contig07665	0	0	0	0	0	0	0	0	0
evm.model.Contig07664	0.132209	0	0	0	0	0.0564981	0	0	0
evm.model.Contig04949	0.00681516	0.0191844	0.0117293	0.0421083	0.0636884	0	0.0274392	0.0108563	0.0547116
evm.model.Contig06710	0.0318844	0	0.192063	0.028143	0.0893888	0	0	0.0507904	0
evm.model.Contig09203	0	0.0129066	0.0710196	0.012141	0.0642709	0	0	0	0.0981548
evm.model.Contig04539	65.2297	70.5245	70.1002	54.1941	102.978	30.4171	170.958	48.2603	48.3821
evm.model.Contig07718	0	0	0	0	0	0	0	0	0
evm.model.Contig09202	5.37416	8.12432	6.62293	5.41702	5.70423	3.4307	9.08236	4.756	7.98951
evm.model.Contig09205	0	0	0	0	0	0	0	0	0
evm.model.Contig03079	442.84	431.838	437.492	597.629	517.832	306.308	731.779	675.71	529.9
evm.model.Contig02574	0	0	0	0	0.0481848	0	0	0	0
evm.model.Contig07660	1.00377	0.961901	0.771887	2.48831	1.11766	1.02218	0.601908	0.731443	0.666755
evm.model.Contig07663	13.915	13.584	13.3396	62.5781	4.91114	13.3335	41.475	3.21171	8.1961
evm.model.Contig07662	0	0	0	0	0	0	0	0	0
evm.model.Contig08935	7.95956	11.2201	12.3101	14.213	8.63801	8.02548	13.0944	12.0365	12.1058
evm.model.Contig06988	2.30312	2.17629	2.10753	1.8754	1.15193	2.34271	0.892455	1.65353	1.04165
evm.model.Contig01889	2.42015	2.88766	3.80527	0.817546	4.83045	0.0510728	15.2776	0.047595	18.3894
evm.model.Contig01888	0	0.116438	0	0.0782365	0.0165665	0	0	0.0282391	0
evm.model.Contig01883	30.3601	36.2058	32.4749	33.97	51.2463	27.7802	52.9219	36.4504	31.0386
evm.model.Contig01882	154.972	160.179	155.742	223.329	321.397	142.893	446.209	262.303	215.851
evm.model.Contig01881	1.38564	1.27937	1.12561	4.14857	5.11742	0.615822	11.842	3.65523	4.44952
evm.model.Contig01880	0.49346	0.132293	0.485301	1.43112	2.76686	0.1205	4.82501	2.0213	1.13185
evm.model.Contig01887	8.52324	9.6397	6.88467	9.02775	10.7263	12.3159	16.3193	16.5822	8.06896
evm.model.Contig07658	89.4622	82.4748	85.5841	182.196	67.7607	42.3203	140.147	77.0953	134.322
evm.model.Contig01885	0	0	0	0.0421401	0	0	0	0	0
evm.model.Contig01884	23.653	24.1132	23.8328	25.2315	30.0191	18.8378	30.4844	22.078	20.0037
evm.model.Contig00978	6.77748	7.63887	7.35069	7.84059	9.36927	4.52437	12.3789	8.08121	6.11701
evm.model.Contig01418	0	0	0	0	0	0	0	0	0
evm.model.Contig08746	0	0	0	0.0268164	0	0	0.203869	0	0
evm.model.Contig06651	6.76001	7.01369	5.30467	5.73022	5.95551	5.39585	7.15399	5.55024	12.5379
evm.model.Contig02288	1.47119	1.77157	1.9834	5.67036	2.45179	1.69748	5.26514	3.0466	2.79954
evm.model.Contig02289	0.615832	0.879334	0.576025	0.0945339	0.125109	0	0.179671	0	0.238834
evm.model.Contig02284	1.56625	2.30201	1.9919	1.19895	1.87817	1.26756	2.80888	1.87675	2.0029
evm.model.Contig02285	4.43107	4.4507	3.83908	3.24446	6.29602	4.88885	5.12235	3.35279	5.01247
evm.model.Contig02286	0	0	0	0	0.674587	0	0	0	0
evm.model.Contig02287	0	0	0.0182273	0	0.831358	0	0	0	0
evm.model.Contig02280	41.369	44.832	45.4857	44.0005	62.1136	35.5257	64.5857	59.8511	46.181
evm.model.Contig02281	3.0724	2.97868	2.95133	2.84703	2.08901	2.02105	3.59824	2.48776	3.22312
evm.model.Contig02282	72.7992	72.0132	76.9518	69.278	62.601	127.332	32.5122	117.997	102.008
evm.model.Contig00598	19.0823	19.952	19.6348	13.6158	15.5595	12.594	11.3727	10.524	16.9372
evm.model.Contig13890	9.30379	7.98417	9.23329	10.5643	13.1073	9.98962	12.2667	7.26132	3.92009
evm.model.Contig10500	0	0.00990261	0.0817349	0.0372607	0.0197248	0.0631391	0.0141635	0	0
evm.model.Contig10501	7.73193	8.61819	9.22332	5.68484	5.35506	4.23539	7.79881	10.9281	5.52898
evm.model.Contig10502	0.534859	0.269523	0.306842	1.07534	0.5276	0.262428	0.996966	0.362892	0.51243
evm.model.Contig07077	12.7966	13.3928	11.0119	7.16803	17.248	7.15112	10.5686	10.7149	7.46333
evm.model.Contig10504	0.193889	0.167935	0.128344	0.263289	0.334506	0.318677	0.0400325	0.285098	0.345894
evm.model.Contig10505	1.8713	2.11668	2.0515	3.98224	6.15657	1.38027	4.64439	7.43185	2.69814
evm.model.Contig10506	27.6124	26.8738	28.5283	43.9307	73.5161	19.2312	51.2751	58.2226	29.0874
evm.model.Contig07073	2.19418	2.54465	2.14275	2.08904	3.20245	1.76996	2.64695	2.63125	1.89122
evm.model.Contig10508	1.03251	1.05308	1.19756	0.93117	1.19563	0.441233	1.86768	0.607843	1.32143
evm.model.Contig10509	12.9276	10.4206	10.9379	12.636	11.9593	10.7894	13.3907	15.3412	9.20956
evm.model.Contig13894	7.20127	7.32698	7.37491	22.1916	9.08999	4.53986	10.609	6.11189	12.331
evm.model.Contig07078	17.1693	19.1677	19.6277	27.212	36.423	18.7444	36.3295	34.1375	19.2274
evm.model.Contig07079	22.3461	23.2835	21.5192	30.956	37.9636	24.2071	42.9278	39.4048	24.0773
evm.model.Contig02395	40.2152	38.5571	41.701	71.9095	68.4597	28.0184	90.7801	86.8109	63.1735
evm.model.Contig02392	7.75631	8.25409	8.50052	10.8375	8.72112	6.25939	14.1419	12.1586	11.8525
evm.model.Contig02393	11.0294	10.5284	10.373	26.6837	15.0549	8.14992	23.0541	18.0121	21.2721
evm.model.Contig00077	19.3066	19.4125	19.8318	23.3553	23.6637	14.8334	27.1653	20.9131	23.1309
evm.model.Contig05870	36.8993	36.4176	35.9067	53.5162	26.5913	27.7031	27.9511	27.8583	15.4705
evm.model.Contig05879	78.1914	77.1253	79.4502	28.297	36.9814	58.8401	20.2932	39.3682	25.8767
evm.model.Contig02391	160.272	154.229	162.753	232.829	415.172	156.431	344.41	172.864	232.845
evm.model.Contig06901	36.5631	36.307	38.6893	44.0259	56.9769	28.5986	65.1744	47.1138	40.7465
evm.model.Contig04481	11.8315	11.145	10.9869	11.9738	18.7863	10.9778	15.4874	17.6004	10.5673
evm.model.Contig08916	1.01049	0.787913	0.514388	1.03011	1.21032	0.632529	1.03144	0.680143	0.888657
evm.model.Contig05752	1.68781	1.15732	1.34069	0.171895	0.363986	0.554819	9.32195	0.827263	0
evm.model.Contig09480	0	0	0	0	0	0	0	0	0
evm.model.Contig05751	0.227001	0.399374	0.268594	0.150273	0.0530336	0.0485031	6.93078	0	0
evm.model.Contig13978	298.089	326.147	281.619	135.422	166.245	409.16	153.43	301.848	225.051
evm.model.Contig13979	0	0	0	0	0	0	0	0	0
evm.model.Contig05750	7.74316	8.37884	8.67832	306.536	6.03977	5.84403	44.668	19.0986	39.9928
evm.model.Contig05878	77.8518	77.7759	79.6978	59.5438	68.5003	86.4604	55.0807	117.163	46.2624
evm.model.Contig13970	0	0	0	0	0	0	0	0	0
evm.model.Contig13971	2.8536	3.26851	2.77738	2.70983	2.38165	2.38845	2.89209	2.24148	2.44006
evm.model.Contig13972	0	0.0153661	0	5.23256	0	0.0559854	0.0219779	0	0
evm.model.Contig13973	0	0	0	0	0	0	0	0	0
evm.model.Contig13974	8.40033	7.82907	7.67547	13.6629	8.56465	6.9779	12.5658	9.75788	12.6119
evm.model.Contig13975	0.196693	0.207631	0.105788	0.0434032	0.160835	0.273177	0.0989903	0.352488	0.0438621
evm.model.Contig13976	19.3321	18.6337	19.0169	31.8255	31.0063	16.9308	37.9233	31.0682	36.2573
evm.model.Contig05208	6.99264	6.40007	6.62269	11.0295	8.59593	9.21358	12.6139	9.69908	11.0609
evm.model.Contig08910	12.3856	12.3299	11.1601	14.8388	19.5579	8.56236	13.7674	11.8597	13.5879
evm.model.Contig05754	22.9759	24.773	26.6496	152.185	51.557	14.4481	46.421	30.1227	62.75
evm.model.Contig03070	3.01509	2.29221	3.06805	3.98224	4.27787	2.53931	3.57387	3.47072	3.57283
evm.model.Contig06882	13.5741	11.3381	11.2083	12.1891	10.4854	14.5522	19.6916	4.49959	11.4781
evm.model.Contig12629	19.3036	21.6416	21.5893	28.5668	37.7315	19.1753	32.026	32.379	24.5737
evm.model.Contig12628	57.6597	60.2906	54.0124	62.5781	70.8873	46.2296	102.268	75.1855	59.6134
evm.model.Contig09420	0	0	0	0	0	0	0	0	0
evm.model.Contig12623	0.702866	1.19425	1.09525	1.40846	4.52684	0.276008	3.79866	1.33146	1.79613
evm.model.Contig12622	0	0	0	0	0	0	0	0	0
evm.model.Contig12621	0.273433	0	0	0.160899	0	0	0.122321	0	0.812999
evm.model.Contig12620	0	0.0237829	0.0872451	0.223721	0.639531	0	0.0340163	0	0.0904347
evm.model.Contig12627	123.42	128.752	129.028	54.1585	48.8504	90.1649	55.2536	104.368	50.4203
evm.model.Contig02527	15.8088	14.4273	12.7964	24.7536	25.8704	11.3829	29.7417	21.733	16.0974
evm.model.Contig12625	0	0	0	0	0	0	0	0	0
evm.model.Contig12624	0	0	0	0	0	0	0	0	0
evm.model.Contig05376	0	0	0	0	0	0	0	0	0
evm.model.Contig05758	9.58286	8.55424	7.44379	10.3518	10.6984	8.40945	11.3901	8.13395	11.5635
evm.model.Contig05201	24.8449	33.9829	25.4218	24.7663	10.0495	6.86684	61.0468	6.1039	14.1128
evm.model.Contig09424	0.0649156	0.243647	0.335172	0.0572984	0	0	0.348484	0	0.694851
evm.model.Contig05203	11.1056	9.91403	10.9504	19.4007	11.8197	7.94269	25.9274	21.192	9.35574
evm.model.Contig06719	3.79496	3.94169	4.13504	8.33412	4.9545	3.73423	8.27987	5.21992	5.1604
evm.model.Contig08500	3.82454	3.26241	3.50485	3.84341	6.1734	3.3112	6.86593	3.95606	3.54438
evm.model.Contig08545	55.5239	53.0614	52.986	26.3823	27.0218	72.0151	7.53423	67.4584	27.0271
evm.model.Contig05503	149.229	159.039	147.944	138.518	211.929	146.886	105.086	163.555	113.43
evm.model.Contig03955	1.83129	1.4684	1.91971	0.999234	4.13838	1.02447	0.3128	1.32599	0.653399
evm.model.Contig05501	541.756	618.831	589.365	400.738	200.191	491.863	150.407	482.784	472.306
evm.model.Contig05506	10.9235	10.0107	10.3318	10.9441	18.5412	11.4773	13.6627	12.8687	9.96144
evm.model.Contig06700	0.0106911	0	0.00920002	0.0943659	0.0599456	0	0.0860888	0	0.00953636
evm.model.Contig03951	3.05199	2.64239	3.19728	5.47233	4.09217	4.48606	5.93619	4.34499	5.02386
evm.model.Contig06702	35.6255	34.5982	36.1414	16.4946	22.1895	66.033	11.459	35.5342	30.8971
evm.model.Contig00710	88.4628	83.5988	88.1184	99.3757	116.63	70.6985	119.852	127.746	90.3132
evm.model.Contig05508	7.21862	6.99425	5.13153	7.96448	7.66243	3.62128	8.31892	5.99946	6.08901
evm.model.Contig05509	1.15579	1.3699	1.79725	1.5571	1.42118	1.52507	2.12262	2.13183	1.95339
evm.model.Contig06709	0.0716133	0.0167991	0.154064	0.0632102	0.20077	0.0306031	0	0.0285192	0
evm.model.Contig08548	45.1811	45.0648	43.0265	34.7268	40.711	12.494	39.498	32.1734	42.6667
evm.model.Contig03959	0	0	0	0.0680725	0	0	0.310508	0	0
evm.model.Contig03958	0.0151652	0.0996086	0	0.120471	0	0	0.0407053	0.0241575	0
evm.model.Contig02562	0	0	0	0	0	0	0	0	0
evm.model.Contig04633	222.48	228.586	223.667	375.253	483.635	233.032	470.97	403.15	365.801
evm.model.Contig04632	7.79283	6.83111	8.55894	6.24488	13.1755	4.16272	15.8941	10.9436	8.506
evm.model.Contig04631	471.371	543.302	449.922	461.042	506.178	246.566	984.818	394.973	541.416
evm.model.Contig04630	54.9833	60.6094	49.114	88.4187	74.1086	50.2533	81.8151	88.3456	81.1413
evm.model.Contig04637	0	0	0	0	0	0	0	0	0
evm.model.Contig04636	0	0	0	0	0	0	0	0	0
evm.model.Contig04635	0	0	0	0	0	0	0	0	0
evm.model.Contig04634	0	0	0	0	0	0	0	0	0.129818
evm.model.Contig04639	0	0	0	0	0	0	0	0	0
evm.model.Contig04638	0	0	0	0	0	0	0	0	0
evm.model.Contig04997	0	0	0	0	0	0	0	0	0
evm.model.Contig09410	0	0	0	0	0	0	0	0	0
evm.model.Contig09147	0.498038	1.09958	0.705892	0	0.219022	0	0	0	0
evm.model.Contig09412	0.32226	0.17279	0.237698	0.365716	0	0	1.29748	0	0
evm.model.Contig09145	0.0395758	0.0371348	0.0340562	0.0349319	0.998567	0.270596	0	0.315213	0.635423
evm.model.Contig09142	0.821208	0.770557	0.982451	0.804404	1.37575	0.830258	1.03491	0.717887	2.01887
evm.model.Contig09143	25.6638	27.0869	28.425	58.0763	13.3387	12.2297	38.8374	12.134	166.721
evm.model.Contig09416	0	0.104528	0	0	0	0	0.897024	0	0
evm.model.Contig09417	0	0	0	0	0	0	0	0	0
evm.model.Contig09418	0	0	0	0	0	0	0	0	0
evm.model.Contig09419	0	0.0600477	0	0	0	0	0	0	0
evm.model.Contig06857	128.097	129.592	130.55	42.93	71.5961	175.934	51.6365	152.838	63.4493
evm.model.Contig06856	2.12909	1.8075	0.959696	0.178977	0.473727	0.519909	0	0.969013	0.542608
evm.model.Contig06851	0	0	0	0	0	0	0.129286	0	0
evm.model.Contig06850	2.57493	2.3404	2.91023	4.37723	5.79295	1.97502	5.16882	7.0583	5.18257
evm.model.Contig09148	24.7358	23.8649	22.0521	28.396	28.6924	17.645	39.9463	32.657	26.829
evm.model.Contig06852	25.2361	25.5363	27.4379	19.3756	27.4421	17.0701	29.5133	21.4975	23.2518
evm.model.Contig03409	0.0948057	0.0156985	0.0239951	0.14275	0.0990201	0.0619628	0.0673599	0.0444181	0.109438
evm.model.Contig03408	0	0	0.0576238	0	0	0.014308	0.134803	0	0
evm.model.Contig11824	451.834	489.716	448.008	451.609	443.011	319.364	818.416	423.737	505.458
evm.model.Contig11825	2.0109	2.99964	2.30726	2.09352	2.40924	1.10171	2.28357	0.90349	3.40345
evm.model.Contig11826	3.73205	4.18667	3.7254	4.45074	5.09971	2.52341	6.16621	4.54462	4.73452
evm.model.Contig11827	105.36	99.1639	101.301	113.845	205.441	87.7158	190.45	158.684	182.753
evm.model.Contig11820	0	0	0	0	0	0	0	0	0
evm.model.Contig11821	0	0	0	0	0.0304967	0	0	0	0
evm.model.Contig11822	0.0527677	0	0.0454083	0.0931518	2.36697	0	0.495724	0	0.28241
evm.model.Contig11823	0.0521577	0.0489406	0	0.0920749	0.194967	0.267468	0.139998	0	0
evm.model.Contig04411	3.05319	3.33809	3.20211	1.81667	3.03157	1.49114	1.57318	2.54037	2.383
evm.model.Contig11828	22.6892	22.9418	21.599	30.5999	34.0232	26.8083	39.8738	37.612	33.8026
evm.model.Contig11829	7.80877	8.3945	8.33889	11.9807	12.5006	8.55263	16.6094	13.2837	11.169
evm.model.Contig05235	0	0	0	0	0	0	0	0	0
evm.model.Contig13115	1.61582	1.47962	1.25644	2.50018	4.50271	1.67218	4.66365	3.73685	2.67421
evm.model.Contig05683	18.3747	18.7807	17.8355	18.9217	15.1782	8.92721	42.0541	14.635	18.8291
evm.model.Contig06161	0	0.131413	0.0172169	0.0529788	2.54279	0.0170998	0.751829	0.223095	0.0356926
evm.model.Contig00069	0	0	0	0.20527	0	0	0	0	0
evm.model.Contig06160	0.590967	0.496582	0.554087	3.57351	1.05507	0.32416	1.7638	1.15214	0.597948
evm.model.Contig05685	0	0	0	0	0	0	0	0	0
evm.model.Contig03403	894.222	914.478	885.123	514.451	519.018	572.386	95.1339	291.128	158.109
evm.model.Contig05684	1.53489	1.37475	1.68104	2.99694	1.69516	1.01369	3.71409	1.14841	1.70101
evm.model.Contig03076	7.3644	8.72616	8.80301	12.934	9.5363	9.04386	10.1534	7.72736	5.47042
evm.model.Contig03402	44.0773	34.2261	35.3887	9.26776	23.1506	4.25328	11.3759	9.32112	7.51211
evm.model.Contig06165	0	0	0	0	0	0	0	0	0
evm.model.Contig06164	0	0	0	0	0	0	0	0	0
evm.model.Contig08507	0.0370023	0.0644801	0.0454881	0.12131	0.0543385	0	0.205732	0.109466	0.0943022
evm.model.Contig02257	0.0964025	0.126639	0.0497744	0.340362	0.648642	0	0.543389	0	0
evm.model.Contig06167	0	0	0	0.0300546	0	0	0.0456974	0	0
evm.model.Contig11814	1.44244	1.30836	1.24127	0.855863	0.913628	0.815032	1.3551	0.94463	0.843469
evm.model.Contig11271	10.2924	9.38166	9.1766	12.5137	13.8996	7.69876	16.4095	18.639	8.75278
evm.model.Contig06166	0	0	0	0	0	0	0	0	0
evm.model.Contig00060	0.013783	0.0344877	0.0158143	0.0202762	0.858691	0.00785335	0.172645	0	0
evm.model.Contig11816	0.098615	0.0771105	0.127292	0.522261	0.0460784	0.0280947	0.749971	0.392724	0.146606
evm.model.Contig05466	0.459785	0.377497	0.420388	0.659479	0.34911	0.982419	3.00817	0.137328	0.666452
evm.model.Contig13850	3.5602	3.94538	3.03726	3.2779	3.04023	4.38062	3.29519	3.52009	7.77493
evm.model.Contig11811	32.0983	37.7464	32.718	35.1128	57.1206	18.313	55.7127	28.9254	31.1482
evm.model.Contig00067	6.73379	8.05603	7.562	6.30026	11.9563	4.40274	11.8387	7.77681	9.37012
evm.model.Contig11813	9.70428	8.30698	6.29975	7.36339	10.978	5.52935	10.1677	9.22086	6.53007
evm.model.Contig00065	37.2117	42.5786	37.4123	54.6324	30.0359	20.8734	57.5967	29.2226	40.1769
evm.model.Contig09785	263.042	267.386	269.71	256.07	165.517	213.774	132.81	243.99	424.792
evm.model.Contig06227	10.0736	10.4826	10.4489	15.2547	8.52157	9.68419	11.7467	10.7232	11.271
evm.model.Contig10085	0	0	0	0	0	0	0	0	0
evm.model.Contig10084	0	0	0	0	0	0	0	0	0
evm.model.Contig10087	6.02154	6.44761	6.62888	1.37264	7.23255	1.23639	5.75156	1.38264	1.80652
evm.model.Contig10086	217.823	223.584	236.475	131.654	118.471	151.979	110.841	103.992	88.7438
evm.model.Contig10081	5.90353	7.76867	6.629	8.07039	9.26212	8.22475	12.0454	6.95748	6.55026
evm.model.Contig10080	0	0.0384269	0.0234941	0	1.77322	0	0.696177	0.195708	0.0974123
evm.model.Contig10083	24.6854	23.3603	25.0244	16.5686	22.2824	9.01064	12.1726	26.9228	12.2607
evm.model.Contig10082	10.3611	10.1116	10.0276	19.846	26.073	13.2555	24.3435	20.0027	13.9576
evm.model.Contig06225	0.674337	0.361568	0.69082	0.198403	0.0300083	0.0274448	11.5496	0.767279	12.9466
evm.model.Contig10089	59.9552	58.5778	57.8832	37.5206	71.0628	55.3128	59.4482	29.6835	28.8748
evm.model.Contig10088	29.5373	30.8419	28.4865	14.3233	24.3713	115.942	8.75001	34.5428	9.0608
evm.model.Contig08930	0.0769758	0.072228	0.19872	0.0679434	0.359673	0	0.206613	0	0.0915491
evm.model.Contig02778	6.03223	6.22461	6.95957	10.3686	10.0563	3.99881	11.594	8.01201	8.76413
evm.model.Contig02779	11.9539	11.2649	10.6517	13.1834	14.5704	9.21703	14.7146	12.6947	9.58505
evm.model.Contig02774	5.34339	4.46198	3.26787	5.56179	13.6927	1.46485	13.6658	18.6028	8.27351
evm.model.Contig02775	3.53495	3.23829	3.20417	4.15096	4.81568	3.71948	5.65781	3.69562	3.27927
evm.model.Contig02776	14.9384	15.2371	15.2976	15.719	21.5477	11.9814	18.0264	16.9756	14.6263
evm.model.Contig02777	362.539	365.411	361.118	209.584	208.822	251.899	191.935	243.67	345.249
evm.model.Contig02770	1317.69	1397.01	1346.79	1503.71	2501.35	1231.74	1927.53	1240.68	1276.14
evm.model.Contig02771	0	0	0	0	0	0	0	0	0.151862
evm.model.Contig02772	2.96767	3.02487	3.48515	2.32155	1.44285	2.41373	2.84263	2.73755	2.87206
evm.model.Contig02773	15.6816	15.4996	14.9034	18.1449	15.6746	7.05896	23.2919	18.2569	14.8641
evm.model.Contig07818	3.46626	2.21994	2.22528	3.69086	3.59917	2.11609	4.06122	2.54169	3.33726
evm.model.Contig07819	7.85314	9.50809	9.16622	11.9893	8.3647	5.99019	13.2107	6.91782	9.87794
evm.model.Contig12029	0	0	0	0	0	0	0	0.26134	0
evm.model.Contig12028	0	0	0	0	0	0	0	0	0
evm.model.Contig07812	300.32	292.151	304.48	315.14	287.301	266.078	371.347	346.214	401.573
evm.model.Contig12024	0	0	0	0	0	0	0	0	0
evm.model.Contig07810	0	0.0925326	0.0848613	0.217609	0.0921567	0	1.45583	0.15709	0.0879638
evm.model.Contig07811	1.10812	0.816965	1.15791	1.04796	4.06823	0.405894	1.48717	2.5217	1.12964
evm.model.Contig07816	24.0268	24.3574	24.2508	31.9747	26.1872	21.7338	30.0792	23.6892	24.7834
evm.model.Contig12020	0	0	0	0	0	0	0	0	0
evm.model.Contig07814	60.1794	62.6811	62.2437	64.4224	60.4204	38.6843	108.109	76.3313	68.9331
evm.model.Contig12022	0	0	0	0	0	0	0	0	0
evm.model.Contig13955	0.860104	0.748359	0.874719	1.10426	0.394581	0.507895	0.545676	1.17082	0.53007
evm.model.Contig00268	5.23174	4.96421	5.69082	10.0659	11.179	12.6356	14.3188	10.7217	9.2809
evm.model.Contig08645	0.790132	0.829127	0.711485	1.50325	1.01764	0.41678	2.16264	1.21776	0.78819
evm.model.Contig05232	1.96456	1.67191	1.21878	2.98416	3.07407	1.38621	1.47157	0.946117	1.67087
evm.model.Contig01210	140.032	152.08	141.732	130.456	147.086	75.6556	219.816	121.904	151.397
evm.model.Contig13762	15.9166	13.4814	13.5968	27.1749	30.7256	13.8021	28.5854	27.1435	19.5518
evm.model.Contig10889	3.06702	2.37736	3.44253	2.82484	0.830773	6.95219	2.32652	3.25709	8.00904
evm.model.Contig10888	3.12055	3.73947	2.75004	2.02431	0.351348	1.1568	1.00915	2.33573	15.6279
evm.model.Contig00690	0	0	0	0	0	0.102146	0	0	0
evm.model.Contig10885	0	0	0	0	0	0	0	0	0
evm.model.Contig10884	4.94697	4.82752	4.04134	13.6817	8.81451	11.5454	11.9505	12.6295	4.18908
evm.model.Contig10887	0.103123	0.0483813	0.0887407	0.227557	0.240924	0.0440685	0	0.0821354	0.091985
evm.model.Contig10886	0.163317	0.421421	0.175675	2.09023	0.381554	0	0.876729	0.195118	0.0728388
evm.model.Contig10881	15.6379	14.8646	13.7758	22.1272	21.6436	14.4422	31.3065	25.5893	25.0881
evm.model.Contig10880	30.354	32.3728	27.9476	23.1907	31.3113	18.0041	41.1378	23.1987	26.8092
evm.model.Contig10883	0.505978	0.723459	0.684216	0.616742	0.326486	0.453041	0.873071	0.825192	0.601771
evm.model.Contig10882	0	0	0	0	0.0752888	0	0	0	0.287453
evm.model.Contig13219	0.209033	0.228831	0.2998	0.615018	0.35813	0.59552	2.75861	0.443975	0.559368
evm.model.Contig13218	0.0802069	0	0	0.0176988	0	0	0.0538214	0	0
evm.model.Contig13215	0	0.080828	0.111191	0	0	0	0	0	0
evm.model.Contig13214	0	0	0	0	0	0	0	0	0
evm.model.Contig13217	0	0	0	0	0.0310013	0	0	0.422756	0
evm.model.Contig01215	24.4239	23.9997	25.1043	22.576	29.1011	11.365	34.6905	21.3984	22.2701
evm.model.Contig13211	0	0	0	0	0.117935	0	0	0	0
evm.model.Contig13210	0	0	0.0290817	0	0	0	0	0	0
evm.model.Contig13213	0	0	0	0	0	0	0	0	0
evm.model.Contig13212	0	0	0	0.026907	0	0	0	0	0
evm.model.Contig05889	782.722	802.529	813.253	414.208	391.629	604.531	468.608	560.409	416.867
evm.model.Contig02368	0	0	0	0	0	0	0	0	0
evm.model.Contig05887	14.8383	14.5084	13.7274	18.2888	22.7777	12.3582	23.3525	17	13.8716
evm.model.Contig02366	0	0	0	0	0	0	0	0	0
evm.model.Contig05885	97.6292	94.554	97.9962	64.0331	128.836	71.1217	78.3203	66.5951	56.324
evm.model.Contig02364	0	0	0	0	0	0	0	0	0
evm.model.Contig05883	4.65896	5.85759	5.45122	7.76943	8.38071	6.54732	7.21646	5.60281	5.15773
evm.model.Contig02362	0	0	0	0	0	0	0	0	0
evm.model.Contig05881	120.907	127.416	122.638	73.1639	116.503	87.1379	72.8964	104.35	82.1045
evm.model.Contig02360	0.0448919	0	0	0	0	0	0.0602479	0	0
evm.model.Contig04519	32.9767	30.5987	34.1617	27.2554	20.7668	18.662	29.7688	16.7098	22.3474
evm.model.Contig00848	37.7173	39.1163	37.1676	58.5124	44.4103	23.1874	92.3575	35.4551	47.8629
evm.model.Contig08417	1.42814	0.670029	1.21034	2.15824	1.11218	1.47952	0.348484	0.172346	0.231617
evm.model.Contig06656	9.88263	9.69177	9.05895	7.67274	18.2392	8.37584	9.44832	10.9777	10.6431
evm.model.Contig13958	14.526	11.6539	10.2346	23.3193	0.347328	1.4824	115.473	44.6999	405.676
evm.model.Contig10418	0.0359493	0.134928	0.0928065	0.349041	0.369545	0.0307251	0.0482463	0.0572657	0.128266
evm.model.Contig04525	4.05032	4.13476	4.23953	5.93327	5.57606	3.8362	8.27082	5.19791	6.86983
evm.model.Contig08142	0.0171545	0.0482893	0.029524	0.529956	0.75346	0.0586463	15.5632	3.52511	0.459051
evm.model.Contig06653	57.3243	55.2828	50.4713	34.2004	64.2346	23.0226	77.4672	53.2672	49.4758
evm.model.Contig08144	1339.34	1344.11	1297.13	519.982	1917.45	1783.13	265.625	1523.42	568.038
evm.model.Contig00637	12.4219	12.5882	12.3827	18.3323	22.9382	10.1581	21.6856	19.2494	15.4592
evm.model.Contig00636	0.739613	0.555195	0.95469	1.82791	1.93529	0.63213	1.83632	0.41236	1.18751
evm.model.Contig00635	25.5933	34.0978	27.318	20.5628	14.4116	11.2174	31.9259	11.891	12.4389
evm.model.Contig00634	8.21059	7.18532	7.18083	15.256	13.2944	8.34928	15.9665	11.8379	11.748
evm.model.Contig00633	29.6948	31.3654	31.5534	50.4296	54.5419	28.1137	69.1361	38.3516	53.5604
evm.model.Contig07708	0.222215	0.0568661	0.0521517	0.606251	2.30316	0.0863282	0.488008	0.0965398	0.0720778
evm.model.Contig00631	3.27031	3.21485	3.31957	2.82515	1.62561	1.54145	3.37297	1.57392	2.94937
evm.model.Contig00630	3.2584	3.69885	2.86278	4.50516	3.17277	1.63588	4.34241	3.30305	3.69915
evm.model.Contig03219	65.1504	65.3094	68.6519	51.8217	63.6697	37.0311	61.5627	67.1195	79.9905
evm.model.Contig12480	0.0266173	0	0	0	0	0	0	0	0
evm.model.Contig00639	0	0	0	0	0	0	0	0	0
evm.model.Contig00638	22.8873	24.1252	24.8657	17.5968	18.8884	29.6866	19.8601	16.0985	19.5441
evm.model.Contig10412	0	0	0	0	0.24801	0	0	0	0
evm.model.Contig04517	11.2726	9.44085	11.3978	17.9754	17.8348	5.39026	27.2848	12.4306	14.9707
evm.model.Contig08780	13.57	13.1741	13.8088	21.0446	24.0971	16.1916	28.6266	23.2483	20.6412
evm.model.Contig06571	1056.14	1026.69	1058.5	883.924	746.368	992.894	991.51	1002.07	2016.82
evm.model.Contig10413	7.89916	9.23643	6.9282	13.6496	10.7605	5.76452	19.8976	14.0833	11.3278
evm.model.Contig10410	13.5903	13.6646	13.697	45.1139	26.4129	11.226	51.3965	19.3937	25.5406
evm.model.Contig01946	15.6658	14.8512	15.0491	20.8192	21.1358	8.17672	15.5613	9.08305	12.5056
evm.model.Contig01947	0	0.112248	0.0147061	2.45873	0.0319407	0	3.66964	0.0544458	0.36585
evm.model.Contig01944	0	0	0	0	0	0	0	0	0
evm.model.Contig01945	0	0	0	0	0	0	0	0	0
evm.model.Contig01942	0	0	0	0	0	0	0	0	0
evm.model.Contig01943	0	0	0	0	0	0	0	0	0
evm.model.Contig01940	0	0	0	0	0	0	0	0	0
evm.model.Contig01941	0	0	0	0	0	0	0	0	0
evm.model.Contig07702	16.3635	14.1697	15.4492	38.0479	53.9146	18.7805	66.5099	25.7684	36.2817
evm.model.Contig03250	20.4853	23.5123	20.5138	15.3908	9.97067	18.4983	12.5189	24.8626	22.8409
evm.model.Contig01948	6.51602	8.14773	6.98467	8.33957	16.2822	16.2836	5.53211	6.61145	8.18768
evm.model.Contig01949	55.3672	58.5801	53.353	25.9844	34.7155	35.9279	22.5433	29.2277	33.4242
evm.model.Contig06280	0.975987	1.95253	1.23603	2.37309	8.24304	0.550856	29.632	1.08536	2.82525
evm.model.Contig06281	8.2562	8.22049	8.77233	6.93106	4.79153	8.00528	7.1792	8.55348	10.5515
evm.model.Contig13693	4.15297	3.57799	4.77585	7.63124	4.65719	2.9041	6.23225	4.9917	5.05148
evm.model.Contig06283	157.435	155.173	155.681	180.822	195.478	134.299	280.729	201.325	243.684
evm.model.Contig11598	114.378	114.083	111.546	64.9908	77.9242	119.353	62.1047	149.219	134.792
evm.model.Contig06285	4.63158	4.76145	4.11265	6.04258	6.12164	4.16353	7.05787	6.34912	4.93785
evm.model.Contig06286	213.088	220.471	213.677	147.096	197.082	103.241	277.324	193.135	131.935
evm.model.Contig06287	70.5522	65.3148	70.477	86.1189	102.8	68.5545	115.957	107.007	94.4466
evm.model.Contig11594	0	0	0	0.0158025	2.12482	0	0.576658	0	0
evm.model.Contig06289	16.281	16.3201	17.4491	30.5255	29.5415	17.244	33.6615	32.3328	24.1881
evm.model.Contig11596	2.34051	3.23643	2.09358	4.62103	5.1515	3.63227	4.79433	2.69813	2.41735
evm.model.Contig06658	11.1904	11.0548	9.90098	28.1713	30.4522	10.4398	37.2284	24.7303	29.1018
evm.model.Contig11590	21.599	22.8668	22.8359	24.9595	18.8898	12.9646	28.7012	23.2582	28.2655
evm.model.Contig11591	1.57848	1.039	1.01368	1.38287	0.979737	1.00679	1.34378	1.42611	1.09277
evm.model.Contig11592	71.8843	81.4254	66.1597	18.4752	4.92148	31.45	8.41835	46.6477	10.7116
evm.model.Contig11593	103.544	124.569	102.65	79.9272	50.1754	101.186	48.611	132.931	123.014
evm.model.Contig09437	12.9048	12.6922	13.5197	15.484	24.6532	12.1209	19.9801	18.5761	12.3503
evm.model.Contig06329	0.0177974	0	0.0612609	0.141381	0.216214	0.015211	0.334393	0	0.0635005
evm.model.Contig04515	0.171057	0.200633	0.2576	1.73633	0.279746	0.0730994	0	0.272487	0.915491
evm.model.Contig02943	10.787	10.9787	9.67553	12.3012	14.3924	6.48722	17.9006	14.1479	12.3048
evm.model.Contig02942	0	0	0	0	0	0	0	0	0
evm.model.Contig02941	0	0	0	0	0	0	0	0	0
evm.model.Contig02940	0	0	0	0	0	0	0	0	0
evm.model.Contig02947	233.488	263.759	239.452	225.736	248.312	140.652	393.281	204.38	297.725
evm.model.Contig02946	14.0728	14.0082	14.5661	18.5644	22.3016	13.2474	25.3982	18.1507	14.6091
evm.model.Contig02945	0.75614	0.756803	0.694062	1.82427	0.282648	0	1.48836	0	0.449648
evm.model.Contig02944	0.172576	0.323864	0.254584	0.435217	0.529901	0.358207	0.562478	0.903265	0.175928
evm.model.Contig01401	11.2508	9.42322	10.039	4.09887	0.282254	0.516284	774.522	7.45748	142.519
evm.model.Contig02949	0.0319974	0.0300239	0.0275348	0.0282428	0	0	0.343541	0	0.171249
evm.model.Contig02948	0	0	0	0	0	0	0	0	0
evm.model.Contig11202	0	0	0	0	0	0	0	0	0
evm.model.Contig07410	63.1629	58.271	54.2395	56.337	82.2153	32.0955	66.9602	63.6247	54.2103
evm.model.Contig00388	0.0183028	0.0171739	0.141751	0.0323103	0.119729	0.0625719	0.0982541	0	0.0326519
evm.model.Contig05239	3.84816	3.85983	4.11078	10.1898	7.3163	1.13412	9.43853	6.12996	5.68143
evm.model.Contig02219	0.122236	0.198113	0.191252	1.76552	1.24616	0.0759802	3.16168	0.495645	0.614555
evm.model.Contig08048	0.0562198	0	0.0362842	0	0.026269	0	0.0188626	0	0
evm.model.Contig08049	0	0	0	0	0	0	0	0	0
evm.model.Contig11048	1.60282	2.11668	0.766264	0.0523979	0.665711	0.0507368	0.876368	1.98584	0.741327
evm.model.Contig13054	0.589057	1.03008	0.622107	0.968972	1.05091	0.572106	1.14989	0.980994	0.764267
evm.model.Contig08738	0	0	0	0	0	0	0	0	0.0377873
evm.model.Contig08739	0	0	0	0.0205623	0	0.0597314	0	0	0
evm.model.Contig08736	17.0588	17.9605	16.6783	26.8624	23.8251	11.1117	27.3008	20.8376	17.0975
evm.model.Contig03017	29.7119	29.3079	31.329	39.7631	50.6359	24.2842	55.9816	53.1791	40.3833
evm.model.Contig08734	2.33829	1.96647	2.59662	3.1601	2.96492	1.73312	2.9949	2.19469	3.13293
evm.model.Contig11041	161.911	159.547	160.718	152.832	178.891	84.9305	241.98	187.115	134.008
evm.model.Contig11046	3.73862	3.45527	2.73341	5.26003	6.40963	3.19531	8.41274	7.03013	7.42185
evm.model.Contig08733	0	0	0	0.0297182	0.125856	0	0.0903718	0	0
evm.model.Contig08046	6.06805	5.8047	4.61142	8.69485	8.57963	5.28726	10.1003	9.16402	6.53736
evm.model.Contig03011	0	0	0	0	0	0	0	0	0
evm.model.Contig11109	0.0727683	0	0	0.256919	0.680028	0	1.07426	0	0
evm.model.Contig07411	0.689399	0.892528	0.58574	1.36336	0.521924	0.37292	2.57656	0.750657	2.25737
evm.model.Contig11107	4.54396	4.53055	4.63886	4.64404	2.60944	5.09345	4.64094	4.99373	4.46253
evm.model.Contig11106	16.5112	15.476	15.7769	28.791	23.6106	14.1195	34.9197	24.7714	26.7969
evm.model.Contig11105	7.08972	8.06355	7.82644	5.08842	7.26118	8.96672	4.32494	9.24023	4.66313
evm.model.Contig11104	2.71705	1.84128	2.26594	4.29312	1.77111	1.04642	4.92946	2.53811	2.24406
evm.model.Contig11103	6.53782	5.32339	5.74224	14.8797	3.86272	1.26994	17.1858	3.27066	7.9523
evm.model.Contig11102	1.74133	1.84188	1.79817	7.88064	2.60367	1.48828	9.51789	1.61389	21.3502
evm.model.Contig11101	0.50746	0.40176	0.3821	0.41992	1.86727	0.162643	1.40465	0.126307	0.763848
evm.model.Contig11100	0.0159422	0	0.0137188	0	0.670416	0.163505	0.171164	0.0253952	0
evm.model.Contig02213	0.204146	0.076622	0.351349	0.468499	0.648642	0.314063	0.876729	0.260157	0.0728388
evm.model.Contig02212	9.90453	10.9295	11.3917	8.74233	8.37863	10.0862	6.50485	6.92745	8.09996
evm.model.Contig05931	0.152	0.0777954	0.178365	0.170755	0.245351	0.295252	0.203994	0.0440236	0.51768
evm.model.Contig03849	30.1402	39.335	33.6745	37.3888	36.4816	26.8313	41.7536	35.9842	27.6115
evm.model.Contig05930	158.44	166.542	167.806	185.091	195.847	127.542	210.744	142.09	192.833
evm.model.Contig03848	0	0.0286038	0	0.0538141	0	0.052108	0	0	0
evm.model.Contig04510	0.323912	0.607868	0.557474	0.735183	0.475671	0.316389	0.186305	0.294845	0.165101
evm.model.Contig02217	4.0472	3.77683	3.82531	3.33805	3.88549	3.11882	5.04576	4.19233	4.10325
evm.model.Contig08899	18.7941	16.9008	17.6691	20.6862	18.3757	14.9336	28.2796	20.522	18.6717
evm.model.Contig02216	17.7051	17.9861	16.9147	4.13292	5.87985	2.41781	3.66567	23.3087	2.52337
evm.model.Contig08898	2.87389	2.37869	2.41908	7.33308	3.00234	2.22028	4.16012	2.77878	0.962709
evm.model.Contig12452	60.7257	58.9973	63.2025	466.992	83.3765	54.1595	198.296	17.9944	47.7548
evm.model.Contig05935	1.97351	2.12906	2.20684	2.4266	2.05138	1.82201	3.39925	2.14345	2.11808
evm.model.Contig05934	33.3996	32.0767	33.6089	45.9245	74.3598	26.8769	65.2484	62.3575	40.2835
evm.model.Contig06598	0.705977	1.07645	0.797365	39.5692	0.329872	0.452537	3.25692	0.984018	1.45624
evm.model.Contig13167	2.76055	2.68693	2.74782	19.5475	13.0721	0.792328	20.1277	1.27985	2.49914
evm.model.Contig12934	4.22551	3.25435	3.78541	38.0622	6.83338	1.37838	31.9075	9.76049	11.8075
evm.model.Contig04511	0	0	0	0	0	0	0	0	0
evm.model.Contig06599	11.9305	13.6394	11.8714	13.6534	11.3029	7.89951	15.6434	11.8834	11.4981
evm.model.Contig02478	20.6503	21.23	22.6763	17.7517	18.5847	17.4959	30.5457	20.2376	22.6645
evm.model.Contig08893	44.3717	44.923	43.4226	51.3438	59.5995	39.2338	59.0207	41.586	31.4133
evm.model.Contig08892	7.94183	8.02278	8.07502	8.76988	4.80043	5.9597	9.69088	6.19092	10.3498
evm.model.Contig08891	27.9241	26.3187	28.0575	29.1403	15.1516	31.2434	15.7165	67.8427	94.6793
evm.model.Contig06199	17.4767	18.7159	17.3278	18.1297	15.2004	5.80429	9.75159	11.8394	7.28618
evm.model.Contig09434	0	0	0	0	0.55294	0	962.565	0	3.34263
evm.model.Contig07629	0	0	0	0	0	0	0	0	0
evm.model.Contig07628	0	0	0	0	0	0	0	0	0
evm.model.Contig13689	5.53798	5.26161	4.97721	6.46406	7.2634	7.40132	8.03495	5.75629	6.22725
evm.model.Contig07621	92.9758	115.893	96.6564	61.1672	33.2572	39.7322	11.141	17.0185	1.93169
evm.model.Contig07620	0	0	0	0	0	0	0	0.151302	0
evm.model.Contig07623	0	0.503686	0	0.0676868	0.788293	0.131082	0.205833	0	0.410415
evm.model.Contig07622	0	0	0	0	0	0	0	0	0
evm.model.Contig07625	0	0	0	0.0585623	0	0	0.267128	0	0
evm.model.Contig07624	0	0.166014	0.0380628	0.234249	1.6534	0.226823	0.0593619	0.493215	0.157817
evm.model.Contig07627	0	0	0	0	0.291685	0	0.190406	0	0
evm.model.Contig07626	0	0	0	0	0.0498955	0	0	0	0
evm.model.Contig10315	0	0	0	0	0	0	0	0	0
evm.model.Contig10314	0	0	0	0	0	0	0	0	0
evm.model.Contig10317	9.72121	8.79417	9.0518	5.50033	4.00653	12.7397	5.01788	13.1825	2.40127
evm.model.Contig10316	1.46152	1.78875	1.84095	1.58916	1.74189	1.59309	2.10358	1.8895	1.32255
evm.model.Contig10311	28.8846	27.0557	22.4269	26.3851	28.0293	19.1292	30.579	21.1992	22.1227
evm.model.Contig08895	11.2386	11.5289	11.2427	14.0308	19.7428	12.644	17.2873	15.1483	16.2323
evm.model.Contig10313	7.69029	6.06141	5.91185	7.37619	14.6129	7.4929	12.6603	10.8619	8.41454
evm.model.Contig10312	6.68325	5.58904	7.1241	11.5008	4.88711	7.07564	22.0784	17.3106	5.62934
evm.model.Contig08894	0	0	0	0	0	0	0	0	0
evm.model.Contig10319	0	0	0	0	0	0	0	0	0
evm.model.Contig08752	2.57808	2.10077	2.51043	7.84471	7.67153	3.30514	11.2904	8.75391	2.17859
evm.model.Contig08958	8.0696	7.57187	7.44917	14.0512	15.7678	11.0977	9.74693	7.82957	17.0135
evm.model.Contig03073	0.740191	0.132293	0.545963	0.186667	0.362327	2.5305	2.17598	0.336884	1.38337
evm.model.Contig13698	2.97787	2.88719	3.0377	3.56985	2.79167	2.50478	4.24984	2.99201	3.42659
evm.model.Contig06579	6.96576	7.35708	7.35527	10.5995	13.1225	9.565	12.0388	9.77136	10.3943
evm.model.Contig08952	0	0	0	0	0	0	0	0	0
evm.model.Contig06594	118.649	125.183	117.976	63.3405	51.1018	70.0539	53.8919	100.315	106.993
evm.model.Contig08950	0.0274264	0.0772042	0.0236013	0.363122	0.205042	0.0703221	0.036808	0.0873781	0.391426
evm.model.Contig08951	41.2003	42.2998	44.834	42.5462	42.7351	56.6985	38.1459	35.9917	63.6169
evm.model.Contig08956	0	0	0	0	0	0	0	0	0
evm.model.Contig08957	0	0	0	0	0	0.028249	0	0	0
evm.model.Contig08954	0.61906	0.880117	0.468149	0.695443	0.718765	0.192399	0.251763	0.776957	1.27173
evm.model.Contig03075	44.8284	51.6831	46.8037	45.1264	115.039	52.2446	84.5884	56.8526	48.3264
evm.model.Contig02561	0	0	0	0	0	0	0	0	0
evm.model.Contig02560	0.291073	0.0910401	0.111323	0	0.120894	0.497548	0.0434044	0	0
evm.model.Contig02563	0.0493075	0.138799	0.381876	0.413457	0.299509	0.273923	0.562478	0.942538	0.307873
evm.model.Contig05714	1.70616	2.05479	2.33096	11.8458	6.2544	2.48046	3.05696	3.50236	2.74565
evm.model.Contig05713	0	0	0	0.18963	0.0669233	0	0	0	0
evm.model.Contig05244	0	0	0	0	0	0	0	0	0
evm.model.Contig05711	0	0	0	1.67861	0	0	0.217216	0	0.0721856
evm.model.Contig05246	0.831091	1.06948	0.980819	0.209592	1.42018	0.142063	1.40219	0.151302	1.05904
evm.model.Contig05249	397.588	431.836	421.18	374.237	405.246	238.861	514.525	340.589	244.605
evm.model.Contig05248	46.6292	50.3829	46.9105	31.1824	31.8167	19.9416	41.9186	12.0206	134.431
evm.model.Contig08757	3.17934	2.8696	3.28311	5.29184	4.13128	1.39747	5.97364	10.3703	3.61921
evm.model.Contig05719	54.2065	49.8973	52.9503	119.88	67.1839	43.2443	118.999	107.26	82.6094
evm.model.Contig05718	17.9956	17.2683	17.3941	23.0835	14.9829	15.62	18.5752	9.33884	21.3268
evm.model.Contig12818	9.52283	9.12297	8.43651	14.8046	15.9952	10.0122	17.4314	15.5176	12.2875
evm.model.Contig12819	17.2359	17.0658	16.5154	17.7023	22.1184	15.7855	28.9027	19.9603	17.7008
evm.model.Contig12814	1.38003	0.547847	1.41594	11.1034	1.04164	7.93881	2.4932	5.58038	3.31417
evm.model.Contig12815	21.4896	24.7875	18.3393	12.9947	9.70829	11.3143	23.5026	8.51074	11.1199
evm.model.Contig12816	0	0	0	0	0	0	0	0	0
evm.model.Contig12817	9.64177	11.1618	10.8051	12.2571	7.45847	9.9061	11.8483	11.7689	7.93533
evm.model.Contig12810	0.03668	0	0.0631286	0.0323759	0	0.0313495	0.246135	0	0.261746
evm.model.Contig12811	7.69532	7.76383	7.14949	21.0382	10.2461	5.09282	15.3086	8.02757	9.90141
evm.model.Contig13794	0	0	0	0	0	0	0.0602479	0	0
evm.model.Contig06633	9.07932	9.46591	7.2343	10.7595	13.0675	7.23298	11.4329	11.9632	7.74874
evm.model.Contig03563	0.349115	0.604766	1.03993	0.474076	0.40154	0.550856	0.216247	0.983914	1.72472
evm.model.Contig10278	0.133962	0.0089785	0.00823416	0.0675672	0.518638	0	0.911768	0	0.153634
evm.model.Contig10279	0.204301	0.0958498	0.146506	0.0901639	0.540943	0	0.18279	0	0.0607448
evm.model.Contig10276	24.8507	24.2816	25.7407	31.1618	55.0159	19.0605	70.8375	28.3676	34.9104
evm.model.Contig10277	0.147923	0	0	0.652826	0.27647	0	0.397043	0	0.263892
evm.model.Contig10274	0.0827823	0.0776764	0.0712368	0.146137	0.154722	0	0	0	0
evm.model.Contig10275	149.486	135.055	147.211	169.886	206.083	160.351	111.374	138.956	197.926
evm.model.Contig10272	0.49938	0.436263	0.326004	0.699172	0.337937	0.264916	0.531538	0.932644	0.491523
evm.model.Contig10273	16.1392	25.2625	20.3905	14.7634	6.44423	6.7088	22.349	5.02495	6.93627
evm.model.Contig10270	0.162949	0.191123	0.394375	0.278667	0.618625	0.165381	0.382703	0.113562	0.25436
evm.model.Contig10271	0.30484	0.228831	0.577114	1.02247	0.683703	0.208432	0.900054	0.388478	0.761363
evm.model.Contig02864	13.6558	14.212	12.7218	10.5245	14.079	12.6697	12.0558	14.8229	7.33006
evm.model.Contig07961	1.59878	1.43852	1.11195	1.17921	1.04381	0.730018	0.734819	0.593089	0.351642
evm.model.Contig03214	0.486867	0.274103	0.223448	491.477	0.818968	0.360633	47.7423	0.206816	1.56341
evm.model.Contig08640	0	0	0	0	0	0	0	0	0
evm.model.Contig06764	3.19188	3.78518	3.35449	5.299	3.28324	4.66666	3.19607	4.63737	3.58617
evm.model.Contig03561	2.60596	2.55294	2.62779	2.88282	2.08126	4.58696	2.88109	3.32826	2.70338
evm.model.Contig07395	1.12791	0.915322	1.15423	1.50679	1.99413	0.52108	0.490939	1.11688	1.52273
evm.model.Contig09605	377.355	367.347	378.112	375.407	487.172	372.513	469.565	448.471	352.199
evm.model.Contig09604	25.4891	27.5632	22.2742	54.5305	23.0812	5.17885	121.098	15.6327	25.4973
evm.model.Contig09607	0.365808	0.457661	0.052465	2561.55	2.16506	0	431.862	0.776957	0
evm.model.Contig09606	0.129831	0.182735	0.167586	1704.14	1.24362	0.138705	467.317	2.68861	0.463234
evm.model.Contig09601	10.0094	7.12501	7.42537	12.7954	14.9294	6.6163	15.0876	10.6821	17.3289
evm.model.Contig09600	10.2727	12.0395	12.0653	10.2225	11.3605	9.13574	14.239	11.7201	10.4368
evm.model.Contig09603	4.06176	4.41428	3.40678	34.3993	3.17114	3.95487	57.9615	22.8095	6.00785
evm.model.Contig09602	49.6329	47.762	49.8936	83.81	57.089	59.9409	77.9719	56.9837	79.8705
evm.model.Contig09609	0	0	0	0	0	0	0	0	0
evm.model.Contig09608	0	0	0	0	0	0	0	0	0
evm.model.Contig03216	1.26089	1.40496	1.51453	1.6926	3.84181	1.97571	2.94373	1.65287	2.0854
evm.model.Contig14089	12.1309	11.9096	8.79583	10.9057	17.8444	8.86399	17.5366	11.153	9.15079
evm.model.Contig14088	10.9859	10.6496	11.4179	8.76702	9.87973	6.0399	11.6554	8.23066	12.5624
evm.model.Contig13790	0	0	0	0	0	0	0	0	0
evm.model.Contig14081	0	0	0	0	0	0	0	0	0
evm.model.Contig14080	0	0	0	0	0	0	0	0	0
evm.model.Contig14083	1.09838	0.764665	1.43303	2.00154	1.82112	0.878198	1.18879	0.169324	2.08592
evm.model.Contig14082	0.272059	0.0425464	0.117057	0.680383	0.466109	0	0.121707	0	0.0808914
evm.model.Contig14085	0	0	0	0	0	0	0	0	0
evm.model.Contig14084	5.83323	5.37476	6.3289	11.8756	2.56836	3.01409	1.78777	2.11082	11.7572
evm.model.Contig14087	0	0	0	0	0	0	0	0	0
evm.model.Contig14086	0	0	0	0	0	0	0	0	0
evm.model.Contig10859	0.219012	0.328805	0.0376933	0.695925	0.491204	0.299495	0.235142	0.0697752	0.859569
evm.model.Contig05090	23.6145	26.7712	25.3163	22.2727	25.7399	26.5785	22.9212	28.1498	26.0658
evm.model.Contig03388	12.9503	13.1642	13.2079	16.0083	15.52	9.58234	20.1964	11.6995	11.3377
evm.model.Contig03389	18.0249	18.4156	16.591	10.6766	13.1844	13.926	14.433	13.6498	8.64703
evm.model.Contig03386	21.0488	20.5287	20.9108	15.8558	4.44868	17.1535	10.8855	13.3432	77.9421
evm.model.Contig03387	0.865605	0.697357	0.978126	0.694577	0.743549	0.552991	0.704059	0.654616	0.826707
evm.model.Contig03384	1.02375	0.871247	0.491703	0.903622	0.42273	0.752885	0.798801	1.02398	0.934413
evm.model.Contig03385	0.834084	0.640341	1.23976	1.13778	0.49602	0.58326	0.915869	0.845512	0.135272
evm.model.Contig03382	0	0	0	0	0	0	0	0	0
evm.model.Contig03383	0.588474	0.381266	0.313486	0.729665	0.549935	0.167652	0.752163	0.290152	0.699886
evm.model.Contig03380	11.0359	10.19	10.8679	18.2828	12.7504	10.8728	14.9122	14.6008	12.1329
evm.model.Contig03381	0	0.0984503	0	0	0	0	0	0	0
evm.model.Contig07844	0	0	0	0	0	0	0	0	0
evm.model.Contig00849	7.52524	7.41866	6.99587	11.0497	10.5118	9.1271	11.9276	9.59409	9.90849
evm.model.Contig05311	982.732	983.92	1017.39	932.504	1007.91	751.6	1006.19	892.542	950.053
evm.model.Contig00840	0.770015	1.05834	1.22258	8.70158	6.34453	0.213192	5.13794	0.570111	1.14152
evm.model.Contig00841	0.87687	0.822786	0.778915	0.898813	3.64785	1.45053	2.96102	4.10033	1.31201
evm.model.Contig00842	106.131	152.079	115.511	89.5814	90.8284	83.2895	133.669	89.9383	57.644
evm.model.Contig00843	9.82892	13.9852	10.3993	10.5956	15.0578	7.98742	16.9754	17.9671	13.9415
evm.model.Contig00844	12.1357	12.762	12.8474	20.2988	20.8023	14.6812	22.5708	16.2873	16.9741
evm.model.Contig00845	125.475	126.77	128.803	123.696	169.693	86.2862	202.742	153.438	131.895
evm.model.Contig00846	104.092	102.615	104.43	192.435	188.667	85.5707	268.156	186.858	137.117
evm.model.Contig00847	1.08279	1.17593	1.29414	0.778749	0.449725	1.19107	0.766955	1.02213	1.09104
evm.model.Contig02132	0	0	0	0	0	0	0	0	0
evm.model.Contig01719	140.25	152.553	152.196	150.38	176.078	87.0234	206.39	188.306	152.346
evm.model.Contig01718	0.00769904	0	0	0.0271825	0.0503638	0	0.0413304	0	0
evm.model.Contig01713	71.4881	75.6426	69.7053	60.7719	63.9553	58.5139	73.7346	64.6199	93.6785
evm.model.Contig01712	0.080565	0.0755958	0	0	0	0	0	0	0
evm.model.Contig01711	2.79567	3.61826	3.08602	4.49278	3.40537	2.20813	4.50237	6.38831	6.2257
evm.model.Contig01710	8.74511	8.76895	8.50812	11.3157	11.2735	7.87465	11.8675	11.4352	9.13259
evm.model.Contig01717	0	0	0	0	0	0	0	0	0
evm.model.Contig01716	0.230055	0.443724	0.164975	0.891209	0.418034	0.0109235	1.45798	0.0203593	0
evm.model.Contig01715	0	0	0	0	0	0	0	0	0
evm.model.Contig01714	0.523088	0.572629	0.450134	0.846466	0.244416	0	1.57954	0	0
evm.model.Contig05317	0	0	0	0.0270901	0	0	0	0	0
evm.model.Contig11699	0	0	0	0	0	0	0	0	0
evm.model.Contig11698	18.7144	16.6132	16.9472	25.1117	29.4855	5.80936	29.2189	23.4518	26.7407
evm.model.Contig11697	30.6307	32.0179	36.6225	33.8414	43.0663	24.111	52.8935	21.3678	24.1769
evm.model.Contig11696	5.6233	5.41871	6.40442	9.9779	8.54028	4.81845	13.4177	8.40574	8.19035
evm.model.Contig11695	0.226453	0.326901	0.22485	0.261383	0.748818	0.29776	1.19228	0.138742	0.372912
evm.model.Contig11694	1.33812	1.49313	1.29154	2.4899	6.94528	1.05093	4.70803	1.26742	2.80656
evm.model.Contig11693	21.7414	21.4086	21.9924	23.6418	24.3544	25.0195	26.6033	29.4111	26.6008
evm.model.Contig11692	0	0	0.0772618	0.0792486	0	0	0.602479	0	0.0800865
evm.model.Contig11691	0	0	0	0	0	0	0	0	0.131946
evm.model.Contig11690	0.0206482	0	0.0177685	0.127577	1.38931	0	1.05303	0	0.331525
evm.model.Contig03156	38.4444	37.0914	35.2962	39.237	22.5927	26.0043	37.8938	29.8358	24.1281
evm.model.Contig07677	0.594195	0.446037	0.650111	1.13885	1.73724	1.05196	0.467077	0.351567	1.99892
evm.model.Contig02568	6.96898	7.53954	7.16063	8.44648	7.0958	5.00057	18.8104	9.56866	24.3084
evm.model.Contig05315	17.5302	15.2724	16.1644	16.58	26.1472	14.2682	23.2627	15.2745	12.2814
evm.model.Contig03052	3.14613	4.32562	4.02341	6.59528	3.59344	3.80931	9.17766	4.42	8.92567
evm.model.Contig08446	492.896	475.928	493.315	369.965	437.995	370.027	416.003	555.691	331.596
evm.model.Contig13026	177.07	169.866	176.643	235.715	270.217	127.207	280.298	217.208	217.287
evm.model.Contig13027	2.02563	1.79074	1.98802	4.40337	4.28657	0.114464	0.381942	7.7602	0.0298653
evm.model.Contig13024	2.75739	2.36475	2.94263	4.21341	3.69434	2.33978	4.53621	3.558	3.84362
evm.model.Contig13025	64.0837	61.427	60.8112	67.9013	72.8795	51.1509	83.1005	57.6415	54.0412
evm.model.Contig13022	3.20021	3.18857	2.84615	34.6025	1.57239	1.0433	1.60505	1.09051	6.2977
evm.model.Contig13023	41.0292	40.9256	43.6834	66.208	89.619	35.7586	86.6236	82.3106	66.3973
evm.model.Contig13020	13.1312	12.797	13.1643	34.2708	14.11	9.08558	24.9604	16.4493	16.0974
evm.model.Contig13021	0.249262	0.18711	0.300297	0.66004	0.232938	0	0.535241	0.0794127	0.177872
evm.model.Contig05314	1.06639	1.05193	1.1059	1.15847	3.62846	0.864677	2.64214	0.78402	2.1951
evm.model.Contig02866	2.22695	2.12055	2.64032	1.63075	1.10992	1.52266	1.23976	2.33868	3.94342
evm.model.Contig13028	1.4612	1.07424	1.31574	0.505259	0.337857	0.437742	0.596393	0.983842	0.846523
evm.model.Contig13029	16.1843	16.0753	15.811	10.6503	15.3263	8.42729	17.9639	24.4741	14.8219
evm.model.Contig12256	565.558	581.125	592.5	502.486	735.983	488.978	842.983	434.775	470.948
evm.model.Contig12257	0.147319	0.518371	0.633862	0.780194	0.344177	0.0944325	0.988557	0.176004	0.459925
evm.model.Contig12254	0	0	0	0	0	0	0	0	0
evm.model.Contig12255	0.181921	0.20484	0.313097	1.31671	0.442018	0.217677	1.9532	0.521626	0.129818
evm.model.Contig12252	10.0528	15.6833	12.1944	6.5747	6.11203	7.40144	6.74574	7.81389	5.72591
evm.model.Contig12253	749.185	825.887	744.113	452.946	456.152	849.099	261.45	659.01	585.294
evm.model.Contig12250	5.15257	5.66021	5.27748	7.36548	6.15396	2.9645	7.18493	4.7245	5.69462
evm.model.Contig12251	0	0	0	0.0880053	0.512463	0	0	0	0
evm.model.Contig12258	0.0603564	0.141584	0.0259693	0.772475	0.733247	0	0.243006	0.576871	0.323024
evm.model.Contig12259	23.4818	23.8335	23.0499	15.9603	20.6161	8.86575	26.4128	8.94112	26.4276
evm.model.Contig07012	0.0647603	0.0506383	0.00928805	0.114323	0.100865	0	0	0.0859671	0
evm.model.Contig07013	27.9562	27.7888	28.6144	30.4737	25.0421	18.9594	31.0524	29.3991	20.3954
evm.model.Contig07010	4.58325	4.26216	4.71875	6.62804	8.37498	4.37188	10.1052	5.63866	4.78176
evm.model.Contig07011	83.1467	81.2471	83.7898	171.394	134.727	73.0678	148.089	96.1089	89.7634
evm.model.Contig07842	0.0453431	0.0850928	0.0390192	0	0	0.116261	0.0608534	0	0
evm.model.Contig07017	0.498523	0.18711	0.428995	0.0440026	0.442581	0.127823	0.0669051	0.158825	0.578083
evm.model.Contig07014	1.90491	2.43026	2.25036	7.3229	3.14651	2.02083	4.81029	1.57046	4.7994
evm.model.Contig07015	0.507042	0.504897	0.543181	5.45275	0.493176	2.28176	0.666596	0.164836	1.32914
evm.model.Contig07018	3.40996	3.98724	4.15327	5.78814	3.52982	4.57339	3.5203	8.94178	3.18204
evm.model.Contig02742	0	0	0	0	0	0	0	0	0
evm.model.Contig12194	23.2304	24.0086	25.1193	19.4891	27.499	6.72874	24.4057	17.6194	17.6057
evm.model.Contig07524	0	0	0	0	0	0	0	0	0
evm.model.Contig09541	4.5641	6.20237	4.46928	1.66698	6.47133	2.95925	3.37948	7.27042	7.86151
evm.model.Contig07522	0	0	0	0	0	0	0	0	0
evm.model.Contig09547	1230.91	1199.88	1217.85	890.199	1084.61	2044.17	562.232	1515.53	1503.19
evm.model.Contig09544	78.7609	74.5413	77.6872	73.8015	103.646	93.9777	41.076	118.168	86.1493
evm.model.Contig03152	3.80179	4.3107	4.24846	5.04057	3.01616	3.50152	5.92646	4.25621	6.17525
evm.model.Contig09545	18.289	19.4361	18.8531	44.2556	22.6103	30.7147	11.9239	35.0652	11.401
evm.model.Contig05219	21.809	22.2447	21.432	58.3229	81.6941	20.7882	55.7901	54.4185	41.0157
evm.model.Contig08441	3.69663	5.08004	3.9325	2.98026	6.31066	3.33357	5.1955	4.35848	2.07708
evm.model.Contig12641	0.240621	0.395114	0.362358	0.265483	0.168647	0.257066	0.161464	0	0.214632
evm.model.Contig12640	0.240621	0.620893	0.207062	0.743351	1.0681	1.07968	0.807321	0.479123	1.28779
evm.model.Contig12643	0.668391	0.627165	0.958619	1.86821	2.39437	0.476049	2.69107	1.06472	0.397466
evm.model.Contig12642	0.831091	1.44826	0	0.628775	2.55189	0.608841	2.23076	1.89128	1.05904
evm.model.Contig12645	0.645918	0.661176	0.505302	0.811997	1.15236	0.802984	1.47104	0.53005	1.04755
evm.model.Contig12644	0.936738	0.591954	0.575781	0.725578	0.911122	0.424813	0.795348	0.852677	0.818511
evm.model.Contig12647	1.68728	0.963693	0.8838	0.615143	1.78245	1.25398	1.57526	2.04504	0.850675
evm.model.Contig12646	0.585371	0.643043	0.72488	0.680509	1.26752	0.536911	1.43708	0.750525	0.48394
evm.model.Contig12649	2.85351	2.53278	1.99098	2.65483	4.32428	0.856888	5.58915	3.56271	0.687922
evm.model.Contig12648	0.315499	0.473663	0.271497	0.222783	0.766576	0.10786	1.27026	0.502577	0.450276
evm.model.Contig07860	3.69859	4.0389	5.29544	7.57048	10.6373	4.63264	4.06513	4.52035	5.17619
evm.model.Contig08387	0.140989	0.617366	0.303313	0.435557	0.131755	0.261083	0.346896	0.262021	0.335362
evm.model.Contig08386	0	0.0510044	0	0.0239894	0	0.0929155	0	0.0432943	0.0484861
evm.model.Contig08385	0.080029	0.0187732	0.292687	0.353192	0.243061	0.119698	0.161106	0.159354	0.321234
evm.model.Contig08384	0.607628	0.969255	0.62746	1.74307	1.7035	1.06462	3.2619	2.27463	1.4634
evm.model.Contig06491	26.3721	23.7418	19.332	27.7525	26.1663	12.1643	38.0773	26.6728	22.8185
evm.model.Contig08382	2.24026	3.21152	2.26697	1.9957	2.11293	1.09918	1.5868	2.51127	1.22118
evm.model.Contig08381	0.129521	0.0810213	0.111457	0	0	0	0.144854	0	0.115531
evm.model.Contig06492	9.1076	10.6032	8.99848	9.081	9.92967	7.42369	11.6571	6.98535	7.97347
evm.model.Contig06499	2.0615	1.94227	2.26837	2.61754	2.45549	3.74768	2.67595	2.30141	2.83362
evm.model.Contig06498	33.1869	32.8553	35.3349	44.477	58.1284	28.9049	79.4215	77.3566	56.738
evm.model.Contig08389	0	0	0	0	0	0	0	0	0
evm.model.Contig08388	0.0329317	0	0	0	0.0923249	0	0	0.0524587	0.0587496
evm.model.Contig05217	0	0	0.123251	0	0	0.0612063	0	0.171115	0.0638785
evm.model.Contig04383	0.03668	0	0	0.0971278	0	0	0.393815	0	0.458056
evm.model.Contig04382	0	0.0369726	0	6.39941	0	0	0.185085	0.0627672	0.0175736
evm.model.Contig04381	14.6805	17.4377	13.4363	34.3546	33.7029	10.1054	49.0467	34.6951	54.6504
evm.model.Contig04380	6.14254	4.98792	5.04685	8.5859	9.2291	6.15524	10.9829	9.13661	8.69973
evm.model.Contig04387	0.261544	0.245412	0	0.0577136	0.122208	0	0.263257	0	0
evm.model.Contig01158	0.606607	0.782639	0.978758	0.200785	1.48806	0.38884	9.56574	0.483149	1.21745
evm.model.Contig04385	0.12031	0	0	0	0	0	0.0807321	0	0
evm.model.Contig04384	0.102537	0	0	0	0	0	2.88984	0.0544458	0.426825
evm.model.Contig04435	0	0	0	0	0	0	0	0	0
evm.model.Contig01154	4007.15	3941.01	4036.77	2790.49	5640.02	4036.95	3215.74	5050.36	4209.95
evm.model.Contig01157	0.0876046	0.0411006	0	0.0386625	0.0818674	0.149747	0	0.0697752	0.390713
evm.model.Contig04436	0.291073	0.512101	0.594885	0.545952	0.714029	0.590838	0.634789	0.521626	0.51927
evm.model.Contig04431	0.795084	0.537845	1.25701	1.20773	1.31323	0.458294	1.98522	3.71124	2.11113
evm.model.Contig04430	1.62629	0.787603	0.511635	1.06502	1.35636	0.508154	1.31424	2.95274	1.18547
evm.model.Contig01153	49.1839	46.0625	45.7842	30.0009	127.796	23.6554	96.5021	35.4502	48.876
evm.model.Contig04432	1.35031	1.23722	1.34654	1.70367	1.58849	0.773914	2.64369	5.13708	2.21056
evm.model.Contig09380	0	0	0	0	0	0	0	0	0
evm.model.Contig09381	22.0029	20.3636	20.2682	31.4495	63.9993	13.842	69.9575	92.6182	43.8757
evm.model.Contig09382	4.4448	4.54695	4.87458	7.99398	11.1494	3.64177	10.4952	5.85595	5.00807
evm.model.Contig09383	0	0	0	0	0	0	0	0	0
evm.model.Contig09384	6.49937	5.60767	5.75046	5.25194	4.31394	3.95659	6.26551	5.41618	6.159
evm.model.Contig09385	0	0	0	0	25.466	0	6.58084	0.256102	0
evm.model.Contig09386	0	0.0221642	0.0203267	0	0	0	0	0	0
evm.model.Contig09387	0	0	0	0	0	0	0	0	0
evm.model.Contig09388	9.85052	10.4627	9.94829	13.3396	11.2648	9.90438	20.4038	16.2452	15.7253
evm.model.Contig09389	3.13317	2.91557	2.75202	10.7243	5.00121	1.59673	7.7569	3.55467	5.80941
evm.model.Contig06761	79.0439	75.9042	74.0375	60.8884	73.1506	122.794	71.4479	79.3069	73.2431
evm.model.Contig05528	0	0	0	0	0	0	0	0	0.116648
evm.model.Contig06722	0.0287365	0.0269641	0	0	0.0537092	0.0245605	0.0771326	0	0.0512655
evm.model.Contig08561	2.20782	1.48618	0.826044	0.5931	0.852205	0.984509	1.03062	1.14684	0.428122
evm.model.Contig06720	3.21153	3.377	3.83795	1.64913	1.32761	3.20106	1.17863	1.98873	1.99681
evm.model.Contig08567	13.0569	13.4111	13.9646	18.3368	25.8417	13.3316	29.6957	21.8762	16.9293
evm.model.Contig06726	0	0	0	0	0	0	0	0	0
evm.model.Contig08565	13.8497	13.6799	13.5347	16.5111	23.2987	15.5692	18.386	22.3166	18.6822
evm.model.Contig06724	0.0724761	0	0.093552	1.59929	0.169324	0	0.583606	0.115451	0.452537
evm.model.Contig05520	72.9549	70.9282	76.0574	113.571	30.2572	272.782	40.7018	161.697	84.5031
evm.model.Contig05521	0.237132	0.164961	0.218132	0.498006	0.481411	0.244603	6.69963	0.0651278	0.138582
evm.model.Contig08569	0	0	0	0.140343	0	0	0.213389	0	0
evm.model.Contig05523	184.011	172.994	184.181	226.619	374.528	148.316	567.488	237.321	276.41
evm.model.Contig05524	2065.1	2712.41	2316.98	2075.97	2220.4	1450.59	2862.45	1334.41	1412.74
evm.model.Contig05525	14.1879	16.4321	12.0559	12.7327	12.3157	8.06715	19.4394	12.577	18.2155
evm.model.Contig05526	9.27975	11.0046	10.2929	13.6446	16.3635	7.77177	18.9001	12.9623	8.61023
evm.model.Contig05527	0	0	0	0	0	0	0	0	0
evm.model.Contig00549	0	0	0	0	0	0	0	0	0
evm.model.Contig00548	11.2252	10.8473	9.5155	21.8653	23.3511	14.6876	15.3541	9.68414	12.468
evm.model.Contig00545	0.0474909	0	0.0408674	0.125755	0.0887615	0.0405894	0.701095	0	0
evm.model.Contig00544	0.494426	0.618574	0.425469	0.836452	0.539054	0.38736	0.387072	0.721967	0.294016
evm.model.Contig00547	0.172419	0.161785	0.247287	0.659479	1.23531	0.0491209	1.23412	1.00707	0.205062
evm.model.Contig00546	9.73714	9.44469	8.55112	11.5183	20.0402	3.96582	20.9239	39.5732	8.60904
evm.model.Contig00541	4.90527	4.88684	4.16903	9.08699	8.65871	3.15726	10.078	6.65628	5.94199
evm.model.Contig00540	6.62402	6.58251	5.99192	10.1743	10.0652	3.00901	12.0748	6.52217	5.11766
evm.model.Contig00543	3.46324	3.58565	3.0005	2.70335	2.06515	2.21896	4.05979	2.99483	3.45484
evm.model.Contig00542	7.25289	7.44858	7.71567	13.6102	16.4377	4.58814	15.099	8.55144	6.31669
evm.model.Contig04659	329.561	344.424	316.841	269.486	322.339	152.191	527.345	235.369	332.889
evm.model.Contig04658	220.483	222.983	230.909	387.314	455.754	181.303	426.927	369.896	322.845
evm.model.Contig04651	1.01123	1.16782	0.736318	2.74637	1.30847	0.0664827	0.41758	1.98258	0.138771
evm.model.Contig04650	0.485122	0.38692	0.187858	1.86266	3.44547	0.228043	0.390639	0.193195	0.302908
evm.model.Contig05212	0.381754	0.781544	0.268782	0.520754	0.648642	0.385599	0.652067	0.386984	0.742956
evm.model.Contig04652	11.076	10.3928	9.47602	10.4935	16.2852	9.64912	13.3725	13.8968	10.3374
evm.model.Contig04655	126.822	145.33	120.909	98.7245	103.227	108.053	161.42	103.459	97.115
evm.model.Contig04654	27.0452	27.1352	29.0226	31.2269	33.9598	18.3528	43.4431	27.1765	34.4378
evm.model.Contig04657	16.5734	16.5533	17.2727	15.6364	17.6563	12.8428	18.832	15.3711	10.0527
evm.model.Contig04656	0	0	0.0211575	0	0.0229764	0	0	0.0391654	0.0877242
evm.model.Contig06879	18.3376	20.047	20.0382	15.672	17.0279	11.2943	18.9069	16.8775	31.8832
evm.model.Contig06878	7.92954	8.52594	7.89151	13.8311	14.5256	10.2647	13.8035	11.3247	9.90608
evm.model.Contig09168	23.8066	23.2219	24.9058	21.477	42.6836	20.244	46.7639	24.0376	23.4037
evm.model.Contig09169	2.00403	1.92864	2.78578	3.73732	2.92923	1.177	5.76527	6.38467	5.61025
evm.model.Contig09164	0.0716133	0.0671963	0	0	0	0	0.0961097	0.912616	0
evm.model.Contig09165	0.085936	0	0.0739506	0	0.080308	0	0	0.136892	0.153308
evm.model.Contig09166	0.171545	0	0	0	0.0320621	0.0293231	0	0.109306	0.122414
evm.model.Contig09167	2150.59	2342.36	2146.01	2619.3	3937.84	2070	3527.23	2109.04	2204.86
evm.model.Contig09160	8.04575	8.00811	8.92954	6.37158	8.36207	4.37013	10.697	7.00718	7.57918
evm.model.Contig06876	136.94	134.956	137.068	31.9783	35.3436	95.652	31.1744	63.1067	47.2785
evm.model.Contig09162	14.3112	15.7933	14.8519	19.6033	11.3342	13.4816	23.7063	12.7248	14.6522
evm.model.Contig06874	0.458811	0.430512	1.44768	2.22735	1.28629	0.653558	3.28402	1.0963	1.77344
evm.model.Contig08354	3.71328	3.08356	3.78654	2.63844	0.451113	1.3012	0.523264	0.946416	9.17485
evm.model.Contig11757	0	0	0	0	0	0	0	0	0
evm.model.Contig08356	0	0	0	0.21623	0.114466	0	0	0	0
evm.model.Contig05253	6.45226	6.91256	8.04137	14.947	13.0528	5.30331	14.565	11.5777	12.2164
evm.model.Contig11842	0	0.0794998	0	0.224352	0.158354	0	0.227414	0	0.151149
evm.model.Contig11843	0	0	0.0162105	0	0	0	1.13767	0	1.31064
evm.model.Contig11840	10.3452	10.6778	11.7709	11.5663	16.059	9.23474	19.7459	22.0641	11.6885
evm.model.Contig11841	8.7601	7.62006	6.27656	10.0883	10.3296	6.13746	13.2703	6.58794	7.71333
evm.model.Contig11846	19.2807	17.3452	18.8692	38.4788	41.0468	13.5136	46.9854	38.0532	42.8856
evm.model.Contig11847	42.7204	44.0557	42.8161	42.2972	71.0318	26.4038	93.2524	80.314	41.2893
evm.model.Contig11844	12.6576	11.1126	11.5753	15.1546	16.162	4.8914	22.4817	8.71738	13.8616
evm.model.Contig11845	0.0239981	0.0450358	0	0.233003	0.179412	0	0.0966209	0	0.470934
evm.model.Contig00093	3.51152	3.3575	3.1939	2.82484	1.78616	2.62132	3.66874	3.50492	3.48909
evm.model.Contig08350	0	0	0	0	0	0.0416864	0	0	0
evm.model.Contig00091	85.0001	85.7305	90.5363	129.777	132.973	62.2769	155.741	129.232	129.257
evm.model.Contig00090	171.558	177.801	182.1	197.376	265.457	172.432	243.788	245.366	154.886
evm.model.Contig00097	0	0.0121126	0.0222169	0	0.0482537	0	0	0	0
evm.model.Contig00096	0	0	0	0	0	0	0.0708177	0	0
evm.model.Contig00095	0	0	0	0	0.110467	0	0	0	0
evm.model.Contig00094	0	0	0	0	0	0	0	0	0
evm.model.Contig08352	0	0	0	0	0	0.126426	0	0	0
evm.model.Contig05210	0	0	0	0.00886913	3.99081	0	0.471986	0.0160063	0
evm.model.Contig11751	5.71004	5.35785	4.61036	10.0178	106.985	9.45924	6.43334	9.20815	23.643
evm.model.Contig01579	0.0181921	0	0.109584	0	0.0680028	0.0155484	36.1097	1.76773	31.0913
evm.model.Contig13934	6.9168	7.51533	7.49426	9.60871	9.48271	8.73309	12.1415	10.9305	10.2081
evm.model.Contig09765	0	0	0.0566775	0.0581349	0	0.0562919	0	0	0
evm.model.Contig03710	1.10901	0.851403	0.347031	2.75865	2.40251	0.430837	2.50315	1.6863	0.539577
evm.model.Contig08737	5.01293	6.27165	5.43537	3.36278	2.90447	3.17048	6.32402	7.24008	5.06769
evm.model.Contig05900	2.18195	2.11135	2.42528	2.72839	4.864	0.71875	3.35537	3.62058	2.87888
evm.model.Contig08568	0.108845	0.142985	0.131131	0.14411	0.0813736	0.037211	0.116862	0.0693544	0.0970892
evm.model.Contig05388	21.8766	20.5272	21.7862	19.3096	22.1121	14.453	22.3901	22.9048	12.9126
evm.model.Contig05389	0.15242	0	0	0	0.0854629	0	0.0409115	0	0
evm.model.Contig02274	30.2566	31.453	32.4049	23.7075	22.8957	49.7006	19.6481	25.1268	26.6843
evm.model.Contig05384	0	0	0	0	0	0	0	0	0
evm.model.Contig05385	720.367	793.348	749.679	465.778	597.756	409.409	874.132	528.493	819.56
evm.model.Contig05386	12.203	11.9457	10.3772	10.5699	13.2092	9.36309	14.6059	11.2008	11.4737
evm.model.Contig05387	15.083	12.2851	14.8064	12.3371	18.0634	12.6643	17.8679	14.726	15.7817
evm.model.Contig05380	0	0	0	0.564857	0.239215	0.0546949	0.0858852	0.509706	0
evm.model.Contig05381	2.27874	1.5975	1.87077	4.0227	4.12438	0.626809	2.53093	2.46168	5.63058
evm.model.Contig05382	14.6184	16.8424	13.3588	16.8424	22.0631	14.4012	23.0043	15.5071	10.5585
evm.model.Contig05383	7.12785	6.2248	6.38644	6.29147	5.61324	7.24425	7.9717	5.65592	5.35786
evm.model.Contig07072	0.847641	0.384851	0.964719	0.458561	0.613261	0.467393	0.660536	0.479123	0.878039
evm.model.Contig10374	0.949818	0.60766	1.26318	0.914581	0.645538	1.66048	1.79619	0.825284	1.15531
evm.model.Contig02718	0	0	0	0	0	0	0	0	0
evm.model.Contig02719	0.48216	0.775578	0.918737	0.24319	0.547137	0.264916	0.323545	0.219446	1.10593
evm.model.Contig08311	0.11618	0.218027	0.266603	0.376005	0.687616	0.297888	0.207894	0.370138	0.138175
evm.model.Contig02712	0	0	0	0	0	0	0	0	0
evm.model.Contig02713	0	0	0	0	0	0	0	0	0
evm.model.Contig02710	2.12431	2.92349	3.04673	2.69649	6.08792	2.07497	5.64763	3.77068	1.91292
evm.model.Contig02711	1.8438	1.99078	1.85291	3.02082	1.64044	1.27364	2.86432	2.08212	2.63596
evm.model.Contig02716	26.7164	24.3467	25.4772	14.2773	23.8981	30.4748	20.7318	31.9931	16.3941
evm.model.Contig02717	0	0	0	0.0101978	3.0879	0	0.201572	0.0184042	0
evm.model.Contig02714	22.0162	21.294	22.8631	32.0612	30.64	21.897	35.093	29.3517	29.1977
evm.model.Contig02715	7.83185	7.98996	7.38788	15.7588	13.4917	4.82186	18.9995	11.6106	20.9422
evm.model.Contig08611	74.5889	71.716	72.5577	91.7586	125.948	70.3454	143.618	147.211	104.435
evm.model.Contig12009	0	0	0	0	0	0	0	0	0
evm.model.Contig12008	0.0721862	0	0	0.0637158	0.0674587	0	0	0	0
evm.model.Contig12003	0.233361	0.510923	0.133876	0.411956	0.654233	0.199448	1.04395	0.743467	0.277541
evm.model.Contig12002	0	0	0	0.0365343	0	0	0	0	0
evm.model.Contig12001	0	0	0	0	0.0615499	0	0	0	0
evm.model.Contig12000	0	0	0	0.191148	0.202376	0	0.387514	0	0
evm.model.Contig12007	0	0	0	0.0627124	0	0	0	0	0
evm.model.Contig12006	0	0	0	0	0	0	0	0	0
evm.model.Contig12005	0	0	0	0	0	0	0	0	0
evm.model.Contig12004	0.0721862	0	0	0.700874	0.0674587	0.0616959	0	0.574948	0
evm.model.Contig07382	0	0	0	0	0	0	0	0	0
evm.model.Contig07383	0	0	0	0	0	0	0	0	0
evm.model.Contig07832	55.6532	58.6116	54.0531	66.6447	58.5368	34.5298	94.5347	51.1889	62.4163
evm.model.Contig07381	0.152937	1.00453	0.526428	192.767	0.500224	0.653558	0.821005	0.365433	0
evm.model.Contig07834	0.0348389	0	0.02998	0.0922527	0.130229	0	0.140268	0.0554969	0
evm.model.Contig08312	0	0	0	0	0	0	0	0	0
evm.model.Contig07836	193.34	195.798	188.272	208.06	81.0598	213.064	81.0446	157.118	381.555
evm.model.Contig07385	0	0	0	0	0	0	0	0	0
evm.model.Contig07838	4.67189	4.39393	4.44572	6.93356	6.60474	4.17868	9.34665	8.76614	6.36724
evm.model.Contig07839	0.433117	0	0.124237	0.382295	0.809505	0.123392	0.290636	0.689937	0.643895
evm.model.Contig07388	0	0	0	0	0	0	0	0	0
evm.model.Contig07389	0.0719768	0.128935	0.0168923	63.6639	0.0489186	0.0615169	0.948412	0.135503	0.0700394
evm.model.Contig01102	0	0	0	0	0	0	0	0	0
evm.model.Contig01456	22.2434	21.856	23.8061	29.2031	28.0751	13.3017	49.9413	23.4548	36.4999
evm.model.Contig04463	16.2131	13.0205	13.2095	22.878	9.4066	8.04996	19.6362	11.2241	18.0855
evm.model.Contig07532	236.51	239.044	224.144	169.865	193.194	112.681	335.846	173.123	203.006
evm.model.Contig01100	79.9468	81.7487	80.3512	158.284	292.369	71.6978	268.235	133.778	187.125
evm.model.Contig02278	28.5238	27.8889	29.4744	31.1657	22.5384	33.3031	24.2196	28.7193	28.8307
evm.model.Contig13239	0	0	0	0	0	0	0	0	0
evm.model.Contig04461	0	0	0	7.07219	0.384879	0	0.0251241	0	0.133588
evm.model.Contig13233	0.193356	0.483813	0.277315	1.42223	0.481848	0.275428	1.47048	0.616016	0.574906
evm.model.Contig13232	0.0410149	0.0769703	0.0352946	0	0	0	0	0	0
evm.model.Contig13231	0	0	0	0	0	0	0	0	0
evm.model.Contig13230	0.171057	0	0.1104	0	0.199819	0	0	0	0
evm.model.Contig13237	0.448716	0.283245	0.414217	84.1095	1.41047	0.690314	8.02577	1.85844	0.378419
evm.model.Contig13236	1.51101	1.77226	2.208	2.51642	2.21799	1.1635	3.62529	2.0323	2.67018
evm.model.Contig13235	0.26337	0.397549	0.295615	0.353752	0.44944	0.0293604	0.399563	0.25537	0.102141
evm.model.Contig13234	7.42887	9.09146	7.9759	10.145	12.2801	7.06807	12.7917	11.0245	7.15786
evm.model.Contig12560	23.2279	24.7718	19.412	20.969	20.2903	15.3637	35.8091	15.1598	16.8519
evm.model.Contig01104	82.0595	81.1088	69.5457	33.3008	28.3522	51.0221	37.6457	44.2668	29.5119
evm.model.Contig02335	0	0	0	0	0	0	0	0	0
evm.model.Contig04465	5.49771	4.82908	4.13813	6.31912	8.43234	5.61082	7.197	8.02603	5.83169
evm.model.Contig02336	0	0	0	0	0	0	0	0	0
evm.model.Contig08314	0	0	0	0	0	0	0.122942	0	0
evm.model.Contig03552	1.58612	1.27332	1.59239	2.38001	2.421	1.5665	4.51753	2.10552	1.88641
evm.model.Contig12563	0	0	0	0	2.0084	0	0.44537	0	0
evm.model.Contig02330	7.28469	6.868	8.16876	13.6578	12.2017	4.11603	15.1898	10.5518	9.39789
evm.model.Contig04468	1.18178	0.913207	0.89732	0.859035	1.57213	0.356486	0.373184	1.74965	1.68663
evm.model.Contig12565	79.4111	89.3151	78.1911	84.7688	96.3528	53.6603	130.075	78.2512	79.9803
evm.model.Contig01109	0.222658	0.316553	0.325147	0.416885	0.359404	0.628569	0.407484	0.408425	0.0962954
evm.model.Contig12566	15.5614	13.7565	15.2139	25.0417	21.7745	14.8823	21.6455	21.6004	28.2374
evm.model.Contig03208	66.4113	69.5626	69.1586	14.7396	16.0552	46.0457	29.3542	15.1403	14.3803
evm.model.Contig06125	3.76511	4.142	3.68689	5.80624	8.04813	2.47819	7.49241	4.68782	5.36579
evm.model.Contig06124	0	0	0	0	0	0	0	0	0
evm.model.Contig06127	0	0	0.0219966	0	0	0	0	0.0814374	0.182407
evm.model.Contig03446	13.0696	11.7509	10.8986	15.3575	16.6945	8.81864	17.9747	15.824	12.5964
evm.model.Contig06121	0.451164	0.34863	0.776481	0.609048	0.49602	0.328894	0.783576	0.443894	0.733851
evm.model.Contig06120	3.14921	3.27457	3.01751	3.34153	3.02124	2.17138	3.52204	2.09913	3.60597
evm.model.Contig03443	10.7602	9.89279	11.0232	11.092	15.0954	9.34494	16.3756	15.7848	10.4734
evm.model.Contig06122	106.265	105.485	107.781	179.651	250.018	125.939	184.166	142.66	149.947
evm.model.Contig06129	11.9482	13.7943	13.2923	12.2842	11.6659	9.42758	13.1104	11.7548	11.1863
evm.model.Contig03448	0	0	0	0	0	0	0.247139	0	0
evm.model.Contig00162	8.72922	9.26295	9.54335	13.8748	17.9168	11.7834	15.8871	17.7597	12.4402
evm.model.Contig03204	0.0620156	0	0	0.109477	0.115908	0	0.166458	0.0493941	0.110635
evm.model.Contig14168	0	0	0	0	0	0	0	0	0
evm.model.Contig03203	0	0	0	0	0	0	0	0	0
evm.model.Contig00160	12.6586	9.47177	10.6138	0.687581	4.58016	6.65783	7.36172	0	1.04228
evm.model.Contig08662	1.89785	1.82055	1.67691	3.21571	1.36976	1.95515	1.42134	2.51034	2.61488
evm.model.Contig08316	257.113	243.918	257.896	257.19	432.039	655.086	180.151	411.346	224.64
evm.model.Contig06322	83.6768	93.3986	92.4498	94.2049	163.574	81.3976	127.815	110.947	79.6066
evm.model.Contig03201	112.278	106.796	106.501	99.1035	120.736	67.3046	148.758	86.4055	100.06
evm.model.Contig01452	0.13741	0.902545	1.14304	118.497	1.19851	0.704649	0.55324	0.656666	0.0817126
evm.model.Contig06320	27.3757	25.4719	22.768	31.4529	29.6918	23.7895	35.5085	34.0462	29.2618
evm.model.Contig06527	13.4498	19.6492	13.625	12.7732	18.933	11.4952	27.8754	16.8145	14.5788
evm.model.Contig01968	0.721337	0.750684	0.694093	0.706153	0.992761	0.879929	1.42572	1.14906	0.8891
evm.model.Contig01969	8.50566	9.7794	10.1845	12.1258	14.0016	6.56416	16.1089	12.0338	13.427
evm.model.Contig10703	9.70002	12.0651	13.7825	29.369	16.5485	2.892	36.6322	6.64783	12.073
evm.model.Contig01964	1.2334	1.17763	1.24758	7.0859	3.13432	1.2206	20.7638	11.6851	1.27389
evm.model.Contig01965	2.22001	2.23428	2.40339	2.53631	1.87385	1.85149	2.88329	1.46874	2.53917
evm.model.Contig01966	2.68288	2.08025	2.40548	2.42007	2.01676	1.25406	3.01128	2.37145	2.04442
evm.model.Contig01967	97.3638	94.7616	92.4691	70.4586	96.1123	115.904	83.2638	205.111	108.306
evm.model.Contig01960	0.0231366	0.0217096	0	0.735183	0.0432428	0	0.403661	0	0
evm.model.Contig01961	0.0231961	0	0	0.0614227	0.368508	0	0.249045	0.184752	0
evm.model.Contig01962	11.156	8.92855	11.2943	12.6627	24.0705	6.68372	22.3848	27.2084	23.9347
evm.model.Contig01963	0	0	0.0529419	0	0.325795	0.0175272	0	0	0.0731699
evm.model.Contig14160	0.0413912	0	0.0712368	0.0365343	0	0	0	0.0659344	0.0738412
evm.model.Contig06268	477.151	483.817	485.741	320.146	381.367	404.751	303.27	469.828	574.033
evm.model.Contig06269	11.5638	12.4946	12.3634	12.0627	12.7713	5.98989	12.9328	7.11707	12.034
evm.model.Contig06266	9.09894	10.7387	10.0926	14.2927	19.9053	11.4306	22.0363	14.7052	12.7902
evm.model.Contig06267	2.47257	2.22967	2.07246	1.45968	1.00528	1.42713	2.86585	1.45783	1.00251
evm.model.Contig06264	50.4405	53.6875	50.1887	81.6283	76.0526	36.0188	117.897	61.4599	94.734
evm.model.Contig06265	22.5831	20.6757	20.3344	20.5052	15.5602	15.2962	31.9806	36.6887	23.2122
evm.model.Contig06262	0.0530781	0.0896477	0.0456754	0.16866	0.138886	0.136094	0.0997279	0.219833	0.0946905
evm.model.Contig06263	55.5849	62.4925	63.3286	92.4362	79.6874	39.3946	123.195	86.18	107.525
evm.model.Contig06260	747.998	772.127	667.685	750.034	1310.99	606.499	1135.4	647.973	858.897
evm.model.Contig06261	3.37782	2.94784	4.06535	5.85869	5.76136	3.10902	9.25672	4.28953	3.66616
evm.model.Contig03034	0.0252753	0	0	0	0	0	0	0	0
evm.model.Contig11061	14.6538	15.3925	13.5884	13.2051	12.5473	4.01023	20.9258	23.3716	28.7177
evm.model.Contig03036	8.38153	8.63095	9.38806	10.7967	12.2305	8.22723	18.1386	11.6167	14.4321
evm.model.Contig11063	0.100918	0.211668	0.148144	3.19627	0.255189	0.0862525	1.95988	0.406624	0.381254
evm.model.Contig03030	8.75472	8.59043	9.35307	15.4463	13.771	9.92376	16.1137	12.6859	13.7629
evm.model.Contig08711	0	0	0.0675201	3.18579	1.02655	0	2.10606	0	0.419932
evm.model.Contig03032	38.864	44.867	41.1474	39.6343	50.5277	36.1917	55.2093	42.2157	42.8419
evm.model.Contig08713	0.0331738	0.108947	0.0570942	0.0732029	0.0310013	0.0425293	0	0.0264222	0.0591816
evm.model.Contig11068	860.337	886.607	860.916	1283.35	1105.17	516.825	1378.33	1231.61	849.992
evm.model.Contig11069	1528.13	1588.18	1540	1473.99	2565.72	1315.05	1762.74	1390.2	1213.93
evm.model.Contig03038	9.22929	11.0957	9.8567	16.2017	10.6656	11.4623	14.377	9.91063	8.37946
evm.model.Contig03039	52.2714	49.1965	48.3676	57.1197	75.371	51.5718	82.1014	49.1365	60.1347
evm.model.Contig02929	0	0	0	0	0	0	0	0	0
evm.model.Contig02928	0.374022	0.438691	0.523019	1.18298	0.582545	0	0.606537	1.06748	0.194614
evm.model.Contig02921	199.939	208.68	180.789	137.065	123.478	219.933	86.4605	242.503	256.73
evm.model.Contig02920	20.5523	21.0698	21.0619	37.3277	34.9396	20.1687	37.9883	15.9865	41.5793
evm.model.Contig02923	0.822404	0.923841	0.797413	0.766798	0.595351	0.67319	1.63226	0.99638	1.54981
evm.model.Contig02922	0	0	0	0	0	0	0	0	0
evm.model.Contig02925	0.0076339	0.0179076	0	0.630016	0.0891745	0.0782943	0.312478	2.04904	0.136188
evm.model.Contig02924	6.93073	6.32816	6.30819	14.3643	25.6831	5.20588	47.7059	21.1678	21.9942
evm.model.Contig02927	0.356299	0.242384	0.582553	0.424563	0.407882	0	0.418404	0.55338	0.079454
evm.model.Contig02926	0	0	0.0327629	0	0.0355795	0	0	0	0
evm.model.Contig06770	0.0613828	0	0.158466	0.216721	0	0	0.164759	0	0
evm.model.Contig08531	0.0292963	0	0	0.0517174	0	0.0250389	0	0	0
evm.model.Contig08239	1.49953	1.21093	1.32186	11.1927	2.21672	0.928832	3.02921	2.00583	2.2184
evm.model.Contig06772	0.377053	0.341597	0.660121	1.93948	0.36451	0	1.09931	0	0.208756
evm.model.Contig04930	22.0095	21.8533	27.9114	19.3731	24.8982	19.5405	15.2191	14.7622	20.8831
evm.model.Contig08533	0	0	0	0	0	0	0	0	0
evm.model.Contig01411	0	0	0	0	0	0	0	0	0
evm.model.Contig06774	3.99834	3.14334	2.92924	6.00913	6.71558	1.33921	23.0594	0.77463	2.79535
evm.model.Contig04932	21.7704	37.8315	26.0676	19.7216	16.8647	10.9559	43.4416	11.9781	13.2867
evm.model.Contig06775	0	0	0	0	0	0	0	0	0
evm.model.Contig13938	413.187	428.31	414.814	466.85	477.983	316.978	584.681	431.769	410.718
evm.model.Contig01413	0	0	0	0	0	0	13.3122	0	0
evm.model.Contig08536	0	0	0	0	0	0	0	0	0
evm.model.Contig04934	9.2485	10.8575	9.7151	21.1848	5.41985	7.55558	29.6228	10.158	4.21897
evm.model.Contig08537	0.0506926	0	0	0.447443	0	0	0.612294	0	0.0904347
evm.model.Contig01415	0	0	0.0390192	0	0	0	0	0	0
evm.model.Contig06778	32.8705	32.7985	29.9315	34.1145	41.2582	23.3012	45.5272	38.7748	28.8603
evm.model.Contig01416	0	0	0	0	0	0	0	0	0
evm.model.Contig06779	85.0766	112.305	94.1761	77.0279	45.896	57.9501	129.143	50.5133	58.1805
evm.model.Contig04937	3.95442	4.01411	3.43384	8.88468	4.93846	1.93568	5.06586	2.06157	4.10451
evm.model.Contig08056	0	0	0	0	0	0	0	0	0
evm.model.Contig13839	1.0102	0.514109	0.353616	7.07282	0.432017	0.278041	2.04511	0.900061	0.580361
evm.model.Contig13838	9.97548	11.0621	11.3936	17.6499	10.6358	8.56457	15.6393	11.0511	15.5311
evm.model.Contig13835	32.4333	35.0659	32.0366	43.5401	69.5373	23.6079	45.9834	68.5263	35.4311
evm.model.Contig13834	74.0034	72.4572	72.9928	89.0473	107.942	69.7649	110.138	94.4937	105.453
evm.model.Contig13837	0	0	0	0	0	0	0	0	0
evm.model.Contig13836	0	0	0	0	0	0	0	0	0
evm.model.Contig13831	0	0	0	0	0	0	0	0	0
evm.model.Contig08055	23.4406	22.7645	20.7062	9.8075	14.8437	18.9082	13.9446	43.4379	27.6715
evm.model.Contig13833	0.351556	0.461822	0.302525	1.17916	0.394239	0.240374	1.60416	0.448011	0.501737
evm.model.Contig13832	0.237455	0.111404	0.204337	0.628775	0.221904	0	1.11538	0.189128	0
evm.model.Contig09786	34.8428	33.5304	34.0034	42.654	38.3395	21.181	57.3883	35.2781	47.8772
evm.model.Contig08209	0.345153	0.323864	0.297015	30.6828	3.4098	0.716414	7.27913	4.5556	2.55095
evm.model.Contig12788	3.94008	2.0311	3.558	3.09133	5.04577	2.03713	6.88726	4.92038	5.42365
evm.model.Contig12789	80.1298	80.5425	78.4445	55.7343	49.3148	97.7017	43.7558	78.8096	82.7914
evm.model.Contig12784	0.672542	0.31553	0.192915	0.544157	0.0523748	0	0.0752163	0	0
evm.model.Contig12785	2.04237	1.11528	1.08045	0.871808	0.923021	0.987249	0.741417	0.613349	1.01542
evm.model.Contig12786	279.614	283.888	278.959	223.1	378.67	187.168	301.214	260.442	234.545
evm.model.Contig12787	1.67875	1.9315	2.09813	2.23147	2.40924	1.57143	2.60167	4.3137	2.08571
evm.model.Contig12780	0.990014	1.3138	1.18054	2.28448	2.12791	0.386808	0.873122	0.675879	0.555082
evm.model.Contig12781	2.15041	2.84862	2.39476	3.75894	7.56547	2.59469	7.80914	5.97785	3.08408
evm.model.Contig12782	0	0	0	0.148039	0.094041	0.0286691	0.630251	0	0.0598416
evm.model.Contig12783	1.72504	1.61864	1.29414	1.09316	3.63748	0.793881	3.68043	4.5094	0.710179
evm.model.Contig10333	0	0	0	0.0377463	0	0	0.114785	0	0
evm.model.Contig07606	4.87464	5.07679	4.59641	3.18884	5.00771	4.04805	5.26615	3.52458	4.56401
evm.model.Contig10331	0	0	0	0	0.0180178	0.0659144	0	0	0.0343961
evm.model.Contig07604	37.5427	34.1267	36.133	28.4795	57.0781	51.2972	28.657	30.0447	16.6204
evm.model.Contig07603	20.8039	20.5223	19.8925	15.4404	30.4414	22.1054	16.6991	18.2938	11.2664
evm.model.Contig07602	35.9834	36.5691	40.6414	19.5602	26.8605	39.2866	24.6613	83.5771	53.2339
evm.model.Contig10335	0	0	0	0	0	0	0	0	0
evm.model.Contig10334	0	0	0.0995489	0.0850906	0.0360356	0.0329572	0	0.030713	0.103188
evm.model.Contig10339	0	0	0	0	0	0	0	0	0
evm.model.Contig10338	9.62354	9.93841	10.8974	6.71682	4.36093	7.82783	6.34076	3.14617	6.28696
evm.model.Contig07609	16.6992	17.6614	17.3098	18.4156	11.6883	10.841	16.1647	12.0106	12.7225
evm.model.Contig07608	0.691144	0.54043	0.611273	0.220294	0.645881	0.656339	0.927561	0.428153	0.239748
evm.model.Contig10254	4.71063	4.46082	4.42725	4.80934	3.63125	3.3767	6.49677	6.68544	4.9441
evm.model.Contig10255	1.76927	2.19139	1.37026	2.87346	2.11635	1.3307	3.6092	2.93111	2.08319
evm.model.Contig13789	0.336394	0.315646	0.289478	0.401717	0.240396	0.287508	0.318679	0.189128	0.56482
evm.model.Contig13788	3.76818	3.47843	3.62825	3.52379	3.845	2.69833	3.71769	4.63982	4.6875
evm.model.Contig10250	1.76317	1.5571	1.78501	1.37319	1.40539	1.4183	3.41024	1.89997	2.12781
evm.model.Contig10251	1.7941	1.78247	1.99796	1.76988	1.72592	1.44318	4.10742	2.10142	1.97687
evm.model.Contig10252	14.1188	11.3554	13.794	13.3366	13.9216	8.0749	25.2169	13.0209	12.6885
evm.model.Contig10253	36.845	49.2129	41.1966	31.2495	19.0899	16.3344	57.7739	27.1503	20.1217
evm.model.Contig13783	1.09779	0.904458	0.990763	6.4992	4.92929	1.71632	5.7854	5.75801	1.38523
evm.model.Contig08053	13.781	15.4454	15.059	13.3707	14.6672	10.5631	22.5316	11.5861	14.2437
evm.model.Contig13781	17.5909	18.2084	17.4831	31.1254	33.9423	31.4669	52.4358	17.7695	33.4286
evm.model.Contig13780	21.3598	23.6142	22.1115	34.2846	41.2065	11.7186	41.0125	39.9768	33.2009
evm.model.Contig13787	0	0	0	0	0.166155	0	0.119309	0	0
evm.model.Contig10259	2123.02	2275.16	2236.3	2363.35	3419.33	1874.16	3235.64	2061.15	2092.27
evm.model.Contig13785	0	0	0	0	0	0	0	0	0
evm.model.Contig13784	28.1093	26.5381	26.3631	29.0417	34.9976	21.3591	38.7514	28.4254	29.3874
evm.model.Contig08970	0.0119198	0.0223692	0.0410294	0.0526055	0	0.0509378	0.0319942	0	0
evm.model.Contig08971	0.244607	0.0510044	0.105246	0.215905	0.114294	0.10453	0.656556	0.411296	0.121215
evm.model.Contig08972	0	0	0	0	0	0	0	0	0
evm.model.Contig08973	0.80029	0.525651	0.791977	0.688724	1.04703	1.00889	0.751829	0.828639	0.67816
evm.model.Contig08974	0.563955	0.529171	0.485301	0.0829633	0.263511	0.241	0.126144	0.898356	0.167681
evm.model.Contig08975	0	0	0	0	0	0	0	0	0
evm.model.Contig08976	0	0	0	0.0594364	0.0629279	0	0	0	0
evm.model.Contig05268	564.189	571.943	581.815	525.272	947.452	514.761	1237.13	372.385	596.736
evm.model.Contig02547	0.0367797	0.0345111	0.11605	0.0432852	0.126027	0.0104782	0.0493607	0	0.0656143
evm.model.Contig08979	0	0.0403178	0.0369753	0.455113	0.040154	0	0.403661	0	0
evm.model.Contig02545	1.57534	1.78431	1.44387	1.82656	0.87111	1.06757	1.13842	1.277	0.665181
evm.model.Contig02544	44.8429	43.0828	44.5465	84.4911	66.222	50.0017	101.179	67.4431	72.6431
evm.model.Contig05263	84.4638	99.6576	92.3504	72.8554	70.569	27.4344	189.092	55.9632	89.3273
evm.model.Contig02542	0	0	0	0	0	0.0786938	0	0.14667	0.164259
evm.model.Contig05261	18.0159	20.7636	21.9211	15.7122	16.9507	13.5353	15.5698	11.2447	16.6449
evm.model.Contig02540	0	0	0	0	0	0	0	0	0
evm.model.Contig12878	4.67195	4.46975	4.80867	4.81103	3.55271	2.93604	4.79475	4.45074	4.90276
evm.model.Contig12879	6.22846	8.09209	7.55867	7.18918	5.59669	5.05033	9.00199	10.0489	9.68692
evm.model.Contig09191	1.52586	2.22716	1.97768	3.50836	3.83768	1.81932	7.40747	2.10054	3.7975
evm.model.Contig08052	4.1838	3.35447	3.8018	5.53931	5.86471	4.00276	5.0283	5.64503	6.15488
evm.model.Contig12872	133.282	135.562	128.228	162.849	109.479	62.0837	180.497	138.598	139.571
evm.model.Contig12873	1.72026	1.82735	2.3462	3.95359	3.70052	1.33157	5.48862	4.80847	1.04228
evm.model.Contig12870	7.09178	6.68141	5.73058	8.29527	9.64466	5.76551	14.5473	11.5724	9.36014
evm.model.Contig12871	1.62661	1.54691	1.72131	2.95879	1.75631	1.39962	2.64026	1.57568	2.17638
evm.model.Contig12876	0	0	0.22616	0.77325	0.573072	0	1.52842	0	1.40657
evm.model.Contig12877	19.3791	21.6491	26.5707	20.9698	24.3364	21.7367	20.0808	28.3835	29.2062
evm.model.Contig12874	34.4616	38.5221	32.6065	46.3762	77.1668	19.6641	74.7145	82.6355	47.9357
evm.model.Contig12875	0.250647	0.35278	0.647068	1.42223	1.45558	0.0612063	2.95537	0.627423	0.606846
evm.model.Contig08151	1.08279	0.65476	0.579773	1.72033	2.00128	0.411306	2.68031	0	0.772674
evm.model.Contig09595	9.45671	8.04154	7.64614	8.71224	4.03206	4.95049	3.49017	4.70754	6.74825
evm.model.Contig09594	1.97484	1.92837	2.00338	1.51637	1.50042	1.37224	2.3918	1.40668	1.68994
evm.model.Contig09597	4.78684	4.33509	3.77476	4.13682	2.29123	2.50889	3.91722	2.36462	3.63009
evm.model.Contig09596	135.435	128.162	128.275	83.4526	26.7104	55.6144	52.8911	61.6837	327.559
evm.model.Contig09591	9.55178	10.656	10.061	10.8658	10.0465	10.1358	15.6044	11.9507	12.073
evm.model.Contig09590	4.10149	3.50215	3.49417	4.30806	9.46722	2.62909	6.10995	4.1161	4.09752
evm.model.Contig09593	12.4174	11.9881	12.8939	16.4648	15.8074	7.90066	17.9981	10.9012	17.525
evm.model.Contig09592	3.28409	3.47046	2.96325	5.88189	2.86044	2.15282	5.00653	2.48873	3.12847
evm.model.Contig04689	116.607	121.282	118.445	159.342	137.171	168.058	107.857	129.622	129.755
evm.model.Contig09599	15.0107	14.1244	13.1712	18.7202	15.8796	8.61292	21.3902	15.5827	13.9912
evm.model.Contig09598	22.9052	27.4471	26.7075	33.5208	27.0576	15.5087	33.2687	21.3236	22.9963
evm.model.Contig08156	2.52773	1.97494	2.59983	2.55112	2.13632	1.70421	4.98719	2.90362	3.55723
evm.model.Contig04687	9.479	8.21016	11.4511	7.48178	7.32506	9.11417	11.6205	8.71133	8.94299
evm.model.Contig00376	0	0	0	0	0	0	0	0	0
evm.model.Contig00377	0	0	0	0	0	0	0	0	0
evm.model.Contig00374	66.8407	80.0527	72.8641	65.7164	264	157.712	70.4206	62.0589	151.971
evm.model.Contig00375	40.2301	41.7223	44.1221	45.2566	470.75	114.594	39.8706	53.2398	68.1669
evm.model.Contig00372	1.59234	1.10503	1.31317	1.0102	0.837034	0.311882	1.8699	1.08331	1.03568
evm.model.Contig00373	0.195098	0	0	0	0.364642	0	0	0.0776957	0.0870129
evm.model.Contig00370	0	0	0.171598	0	0.139763	0	0.0669051	0	0
evm.model.Contig00371	193.032	187.913	191.134	221.554	292.537	153.022	294.999	174.463	189.454
evm.model.Contig04682	187.644	182.373	191.987	698.915	866.026	95.2049	872.642	396.54	315.108
evm.model.Contig00378	0	0	0	0	0	0	0	0	0
evm.model.Contig00379	13.2035	13.4808	13.504	18.938	14.6397	13.1578	8.87811	12.5851	18.1005
evm.model.Contig01366	16.2798	16.815	17.1586	15.9847	18.162	9.59954	22.0179	17.2886	14.0711
evm.model.Contig01367	73.5726	71.901	72.2896	30.1364	25.2751	70.4522	25.4811	102.637	195.055
evm.model.Contig03238	105.49	108.792	106.771	43.2357	20.9604	1.8028	25.2262	9.96825	31.1077
evm.model.Contig01365	40.2007	43.5973	43.2087	82.6166	73.7935	52.3916	93.836	88.5663	81.8083
evm.model.Contig01362	2.92271	2.93832	2.01606	1.69936	0.975464	2.72596	2.52158	2.10617	1.26213
evm.model.Contig01363	0.0446697	0.335316	0.384397	0.591422	0.250466	0.190891	1.07909	0.284628	0.31876
evm.model.Contig01360	32.4764	31.1659	31.9644	68.1785	41.7996	28.1511	51.3615	46.5602	59.7809
evm.model.Contig01361	0.108527	0.0290953	0.160099	0.273693	0.20284	0.079505	0.208072	0.246971	0.608492
evm.model.Contig10256	21.8929	27.8744	24.023	42.3633	42.8625	15.6721	43.1798	32.8321	36.6399
evm.model.Contig01368	4.25899	3.75923	3.69605	4.2371	1.99003	1.57325	1.69537	2.52977	3.99215
evm.model.Contig01369	0	0	0	0	0	0	0	0	0
evm.model.Contig09623	0	0	0	0	0	0	0	0	0
evm.model.Contig09331	0.0177974	0.0333993	0.0612609	0.251345	0.0166318	0	0	0	0.0317503
evm.model.Contig09621	0	0.020854	0	0	0.103847	0	0.745678	0.424838	11.1413
evm.model.Contig09620	80.8814	83.795	79.7423	2.38934	11.0131	19.1631	3.37607	5.05257	254.095
evm.model.Contig09627	51.5837	48.6201	47.5553	33.0543	42.4512	40.3142	51.4537	38.1859	45.2523
evm.model.Contig09626	1.64196	1.94353	1.43241	2.22048	2.56912	2.42689	2.54731	2.09966	1.88116
evm.model.Contig09625	0	0.0609117	0	0	0	0	0.087121	0	0
evm.model.Contig03639	0.551719	0.417492	0.597293	3.81729	1.16423	0.334642	1.07484	0.850515	0.508004
evm.model.Contig03636	12.295	11.3607	12.6066	11.4961	14.4694	14.7294	15.2422	14.3073	11.0786
evm.model.Contig03637	11.7836	11.925	11.7597	13.4233	17.1822	10.6654	20.4029	11.8337	14.2601
evm.model.Contig03634	5.57151	5.4429	5.8421	7.43351	9.50311	6.01045	10.0915	9.9247	5.468
evm.model.Contig09628	0	0	0	0	0.0386805	0	0	0	0
evm.model.Contig03632	5.00085	5.25345	5.48059	6.92494	5.40991	5.10261	7.57472	8.68772	6.02844
evm.model.Contig07797	183.8	253.45	197.496	150.2	147.749	122.889	201.786	105.459	187.22
evm.model.Contig03630	1.57434	1.7017	1.81913	1.84136	1.74677	1.67362	2.01581	2.63193	2.20322
evm.model.Contig03631	31.5299	31.7865	34.7642	12.9935	8.8901	3.74582	19.9293	12.115	20.6046
evm.model.Contig07796	3.04968	2.71407	2.97606	3.5521	3.90767	3.86943	4.17725	2.20363	3.25313
evm.model.Contig10257	12.4054	12.2271	13.0256	21.7418	21.3015	11.8134	23.072	19.7613	17.4863
evm.model.Contig09335	0.0161998	0.076003	0.0139404	0.0142989	0.0151389	0	0.326117	0.0516111	0.0578003
evm.model.Contig09334	0.593637	0.574161	0.597293	0.959284	0.401134	1.19427	1.20118	0.320062	4.49684
evm.model.Contig07793	3.92645	4.36326	4.20188	3.7212	2.48736	1.6833	5.53133	3.06719	3.46868
evm.model.Contig09336	0.940858	1.36208	1.34169	0.134455	0.0837373	2.32049	0.529128	0.11419	2.73352
evm.model.Contig08822	39.2923	45.1431	40.9064	14.2275	18.5512	19.3501	19.3207	12.9363	25.0973
evm.model.Contig12534	0	0	0	0	0.538235	0	0.128828	0	0
evm.model.Contig03173	25.7385	24.4286	26.4767	20.1854	30.7435	21.8211	34.4236	24.6474	16.7307
evm.model.Contig01771	16.5391	13.7659	13.7757	18.1965	20.3368	12.1759	26.8411	21.3069	16.3625
evm.model.Contig01770	0	0	0	0	0.126125	0	0.0258757	0	0
evm.model.Contig01773	6.75375	7.76717	7.42516	12.1451	9.5184	7.65576	11.4771	9.95505	9.25159
evm.model.Contig01772	513.628	509.415	520.705	584.868	766.992	376.878	785.624	694.472	628.277
evm.model.Contig01775	0	0	0	0	0	0	0.0766444	0	0
evm.model.Contig01774	5.91343	5.30552	5.79827	12.2275	6.18665	3.76538	10.8767	7.99373	13.4915
evm.model.Contig01777	16.668	18.8542	18.3695	28.2444	21.0418	11.3181	36.1052	25.0874	21.3887
evm.model.Contig01776	6.83359	8.20473	8.86504	10.2864	14.2416	9.65883	9.97975	10.7217	5.58427
evm.model.Contig01779	0	0	0	0.457729	0.0484617	0	0.0695967	0	0
evm.model.Contig01778	62.9137	56.2398	60.2224	85.5255	101.727	39.1765	98.005	92.9903	97.216
evm.model.Contig10926	31.1857	32.332	31.695	36.3758	29.7844	24.2634	36.896	27.4865	48.857
evm.model.Contig10927	24.7238	26.9806	22.4144	16.7785	19.6755	12.3392	33.4231	15.7152	26.1851
evm.model.Contig10924	0.0309546	0.00726135	0.0199781	0.163934	0.050623	0.00661405	0.166172	0.0862915	0.0138056
evm.model.Contig10925	927.059	912.407	954.645	1142.52	2102.5	1029.39	1249.37	1274.54	1237.47
evm.model.Contig10922	0.236211	0.214254	0.257472	0.312741	0.345829	0.148049	0.317011	0.438987	0.716376
evm.model.Contig10923	0	0.0881951	0	0.165927	0	0	0	0	0
evm.model.Contig10920	9.92384	10.7201	10.6671	10.2089	10.6766	8.54205	13.6502	8.6636	10.8996
evm.model.Contig10921	0.305299	0.339518	0.369753	0.439144	0.243037	0.193283	0.318679	0.0720486	0.28241
evm.model.Contig08615	53.2636	47.9398	48.3077	58.133	49.5953	35.1457	62.5243	55.4294	53.6371
evm.model.Contig06671	0	0	0	0	0	0	0	0	0
evm.model.Contig10928	0	0.0503972	0	0	0	0	0	0	0
evm.model.Contig10929	0.557422	0.784562	0.35976	1.41454	0.455802	0.506192	0.140268	0.443975	0.372912
evm.model.Contig03175	4.08728	5.26027	5.76595	5.08623	4.9467	6.56664	5.45541	5.47908	6.3752
evm.model.Contig08111	0	0	0	0.0190538	0	0	0.0289709	0	0
evm.model.Contig14253	0.027199	0.00638035	0.0117028	22.1829	0.209697	0.0116232	5.25641	0.184139	0.0849146
evm.model.Contig03174	9.43412	9.18062	8.0136	8.64945	10.6506	7.06174	13.5189	10.4227	11.374
evm.model.Contig08463	0.0484936	0.0130007	0.0536532	0.0672624	0.0420808	0.0148023	0.0650816	0.0606951	0.0308971
evm.model.Contig05337	2.62163	3.37525	3.0692	2.8656	2.46418	2.56632	5.46169	3.76338	3.42613
evm.model.Contig05483	10.0949	10.6093	11.4792	14.6384	16.8647	9.97166	17.7145	11.7893	14.7396
evm.model.Contig08827	3.26051	4.07328	3.50722	4.28342	6.2534	2.52746	4.37582	3.8652	4.1258
evm.model.Contig08824	16.6785	18.8043	17.4959	45.7187	41.4409	14.3542	41.857	39.6436	45.2285
evm.model.Contig08825	0	0	0	0.346282	6.78254	0	9.74051	0	0
evm.model.Contig05487	40.29	47.0921	46.619	62.7897	85.9576	41.1007	77.6812	63.1774	61.0827
evm.model.Contig05338	78.4763	71.9496	69.2067	52.05	79.1101	61.2799	47.8363	64.1747	91.5747
evm.model.Contig03279	0.709491	1.26318	0.688814	45.1695	1.56406	0.575289	1.39165	1.391	0.843814
evm.model.Contig13008	38.1438	39.6397	34.5299	25.3415	46.8889	22.9607	75.9616	26.3518	40.9752
evm.model.Contig13009	5.33771	5.42586	6.7532	8.46927	10.0654	5.34951	10.4895	8.50275	5.83814
evm.model.Contig13004	0	0.0705561	0	11.6646	72.5708	0.0160666	162.12	0.0299452	13.6492
evm.model.Contig13005	0	0	0	0	0	0	0	0	0
evm.model.Contig13006	0	0	0	0.0747838	0.791769	0.0181033	0.0568536	0.134964	0
evm.model.Contig08821	12.8376	13.3544	13.0781	9.91088	5.77008	13.1827	19.8364	16.9181	16.0123
evm.model.Contig13000	0	0	0.0681124	0.0698639	0	0.270596	0.106226	0	0
evm.model.Contig13001	3.82587	3.58989	3.04381	0.892022	0.269835	0.0616959	22.3789	0	10.0448
evm.model.Contig13002	0.093797	0.052807	0.0645723	0.099349	0.525926	0.0160332	4.95974	0	0.267732
evm.model.Contig13003	0	0	0	0	0	0	0	0	0
evm.model.Contig02455	0	0	0	0	0.220659	0	0.0452703	0	0
evm.model.Contig12278	0.362638	0.580461	0.183565	0.188286	0.279085	0.0364633	0.801596	0.237863	0.72305
evm.model.Contig12279	536.174	527.454	541.054	460.02	349.524	489.642	333.947	491.749	505.073
evm.model.Contig05334	0	0.071149	0.0652505	0.435035	0.07086	0	0.0508816	0	0
evm.model.Contig12274	0.469793	0.43575	0.53903	0.581488	0.817498	0.24922	0.855152	0.378482	0.68397
evm.model.Contig12275	6.72078	6.15054	5.85485	7.15888	5.33079	4.89312	7.62779	5.71644	9.36239
evm.model.Contig12276	0.0434857	0.0204018	0	5.31605	0.121913	0.0185831	0.320983	0	0.232733
evm.model.Contig12277	382.017	379.621	388.744	298.418	415.972	482.677	220.333	379.82	367.546
evm.model.Contig12270	0.0257073	0.0241217	0.022122	0	0	0.263658	0.0345009	0	0
evm.model.Contig05489	2.67187	2.25636	2.28609	5.13446	2.29	2.04218	4.73328	3.51438	2.81908
evm.model.Contig12272	5.48455	6.41717	6.47615	21.9739	8.61953	5.47013	11.7642	4.9533	7.69135
evm.model.Contig12273	0.0088348	0.00552658	0.00506842	0.0103975	0	0.0226527	0.0553321	0.0281469	0.0105074
evm.model.Contig07038	16.8851	17.7717	16.6059	15.2193	14.861	10.1172	18.1048	16.2949	11.6347
evm.model.Contig07039	0.572593	0.426115	0.339817	0.592543	0.535094	0.573758	0.662463	1.00647	0.774929
evm.model.Contig05336	6.09236	5.48483	6.58876	5.68269	3.63914	5.19996	5.13783	4.7344	4.99371
evm.model.Contig07030	0	0	0	0	0	0	0	0	0
evm.model.Contig02451	0	0	0	0	0	0	0	0	0
evm.model.Contig07032	257.9	348.259	277.473	186.921	169.851	134.094	404.937	116.603	189.719
evm.model.Contig07033	5.94623	5.77727	6.43709	3.76517	4.57185	5.97291	2.59721	5.12547	3.48376
evm.model.Contig07034	6.73379	7.04751	8.03226	4.50802	5.17945	6.23334	2.87799	6.07293	4.93456
evm.model.Contig07035	1.32932	1.41742	1.46168	1.8489	1.53087	1.35419	2.2796	1.08017	1.98822
evm.model.Contig07036	0.418471	0.220871	0.112534	0	3.32405	0	0.421211	0	0
evm.model.Contig05330	17.1324	16.963	17.4013	22.6483	27.2265	18.3808	33.9286	26.7137	23.408
evm.model.Contig02453	0.113858	0.160254	0.293936	0.0753736	0.266004	0	0.0764026	0.0453429	0
evm.model.Contig02452	0	0	0	0	0	0	0	0	0
evm.model.Contig02157	1.99287	1.76607	2.03251	3.06201	2.94873	0.488899	7.85033	2.58668	1.3826
evm.model.Contig10258	53.5264	62.6374	54.3537	87.3	66.8857	33.0942	127.8	66.2865	58.7633
evm.model.Contig05333	2.20796	2.47894	2.25147	4.24697	1.65784	3.09788	3.52846	2.01272	3.96173
evm.model.Contig12669	1.87276	1.67737	1.97783	2.85519	0.715954	0.218264	0.799705	0	0.455586
evm.model.Contig12668	213.211	281.969	245.769	251.512	24.4576	458.951	117.043	70.3726	553.065
evm.model.Contig12667	42.7064	52.9565	48.2769	20.678	104.069	12.1188	82.6627	11.3383	25.5958
evm.model.Contig12666	0	0.0967626	0.0443704	0	0.192739	0.0440685	0.484393	0.164271	0
evm.model.Contig12665	0.178679	0.544888	0.538155	0.354853	0.375698	0.0763563	0.779345	0.498098	0.87659
evm.model.Contig12664	0.665651	0.173499	0.286407	0.652826	0.794852	0.537311	1.38965	0.647995	0.92362
evm.model.Contig12663	2.03341	1.431	1.64045	2.46787	2.13778	1.84653	1.70561	2.42936	1.13362
evm.model.Contig12662	1.06727	0.18208	0.417463	1.02767	0.272011	0.580472	2.08341	0.772779	1.7309
evm.model.Contig12661	1.2689	1.19063	0.970602	1.70075	1.31755	1.36566	2.20752	2.24589	1.92833
evm.model.Contig12660	0.690777	0.364596	0.445827	0.495398	0.847269	0.221397	1.15883	0.343868	0.077021
evm.model.Contig03035	62.8195	65.4194	57.3629	52.086	91.151	57.9066	86.2772	65.2039	52.5811
evm.model.Contig02449	0	0.0379107	0	0	0.0125856	0	0	0	0
evm.model.Contig03193	0	0	0	0	0	0	0	0	0
evm.model.Contig03192	0	0	0	0	0	0	0	0	0
evm.model.Contig03191	0	0	0	0.0940687	0	0	0.0317843	0	0
evm.model.Contig03190	15.6319	18.0919	17.7169	86.4234	21.4287	4.06547	66.0314	55.6149	24.3566
evm.model.Contig03197	5.30181	3.49193	4.21142	4.85968	5.71684	3.00637	8.0048	4.79123	8.09416
evm.model.Contig03196	11.2944	11.2602	12.6772	8.47919	4.35958	1.65257	188.732	5.62236	91.0542
evm.model.Contig03195	0.0264612	0.0993165	0.0455414	8.8053	0.0247283	0.158311	171.029	0.0421516	1.27457
evm.model.Contig03194	0	0	0	0	0	0	0	0	0.19691
evm.model.Contig08365	9.92119	8.93634	10.4249	14.4348	21.5554	10.9201	20.0118	18.2895	11.2655
evm.model.Contig08364	10.2128	9.6054	9.81199	15.0381	13.5187	9.71443	14.9801	12.9382	11.2317
evm.model.Contig03199	8.03892	5.38792	6.21185	7.19217	7.46134	3.59893	8.66035	9.05978	3.80484
evm.model.Contig08366	18.7684	18.9394	17.9905	26.9322	17.8247	12.4104	38.9377	21.0077	20.6046
evm.model.Contig08361	0	0	0	22.7006	0	0	0.0183205	0	0
evm.model.Contig08360	0.03511	0	0.0302133	0.0619804	0.0328107	0	0.0471199	0	0
evm.model.Contig08363	140.11	130.423	141.115	200.534	186.251	132.644	223.776	153.001	243.734
evm.model.Contig08362	0.0655642	0.138421	0.126945	13.3682	0.160835	0.0140091	0.450956	0.0261103	0.526345
evm.model.Contig06828	4.03168	5.04401	4.21282	6.69355	6.72793	3.77395	7.47202	6.95748	5.22309
evm.model.Contig01179	0.0282419	0.0596249	0.0121515	0.018696	0.00659808	0	0.0094756	0	0.0377873
evm.model.Contig04418	0	0	0	0	0	0	0	0	0
evm.model.Contig08931	0.106514	0.0713889	0.353541	0.0134308	0	0.0260101	0.530953	0.70293	4.34331
evm.model.Contig06829	628.632	702.006	643.136	290.635	306.774	616.479	237.21	409.427	361.439
evm.model.Contig04413	11.7303	11.4301	10.5457	17.0495	13.3741	10.0076	21.9948	15.0422	13.9823
evm.model.Contig04412	0	0	0	0	0	0	0	0	0
evm.model.Contig01171	0.0833284	0	0	0.0420289	0.0111245	0.0305224	0.0639041	0.0379253	0.0212367
evm.model.Contig04410	15.3033	15.525	15.8563	24.8071	17.8804	9.93858	26.0952	17.2319	18.4366
evm.model.Contig01177	98.0687	134.948	120.355	46.1101	62.4289	28.9538	38.1353	33.5386	39.961
evm.model.Contig04416	0	0	0	0	0	0	0	0	0
evm.model.Contig04415	7.0669	4.1959	4.94749	9.4446	7.42494	3.10527	10.3952	5.27884	4.13119
evm.model.Contig04414	71.313	68.1045	65.1242	113.595	179.022	69.0703	143.281	150.195	102.853
evm.model.Contig03037	6.00908	6.77157	6.07717	6.58306	5.8593	5.06151	6.66429	5.84797	6.49755
evm.model.Contig06011	47.1344	45.272	44.6926	42.8116	57.9209	36.8946	52.0504	38.8348	37.7813
evm.model.Contig00339	13.6506	14.9362	14.9722	12.7023	25.4268	13.1302	20.5556	24.0299	13.2081
evm.model.Contig09368	24.8703	25.904	25.3362	10.4868	7.68784	16.0605	4.2303	18.7327	15.5721
evm.model.Contig06010	18.8168	23.4384	18.7492	14.1807	12.34	13.543	15.2111	8.23858	21.9867
evm.model.Contig09366	6.3261	5.93591	5.73921	5.75693	4.94942	4.10747	7.50282	3.43719	4.37429
evm.model.Contig09367	5.18521	4.86539	5.09634	6.10236	7.3397	4.12754	8.28926	9.67694	6.39361
evm.model.Contig09364	57.2284	56.955	58.7438	51.7997	61.1669	75.5478	63.4368	128.949	52.9666
evm.model.Contig09365	0.773424	0.483813	1.10926	0.530965	0.642464	0.29379	0.69199	0.684462	0.613234
evm.model.Contig09362	15.9798	16.626	15.5947	22.6254	19.5498	10.534	28.3464	19.272	22.932
evm.model.Contig09363	6.11549	4.97971	5.01571	5.88128	3.96028	3.06474	11.7948	5.00587	17.307
evm.model.Contig09360	6.48025	6.37883	6.42109	6.55667	6.18094	6.97797	9.04868	6.7782	7.72038
evm.model.Contig09361	0.144952	0	0	0.0959576	0.135459	0.0619437	0.0972676	0	0.129296
evm.model.Contig06749	0.286453	0.134393	0.246502	3.85582	0.334617	0	9.61097	0.912616	0.638785
evm.model.Contig06748	0	0.0311277	0.0285471	0	0	0.0283529	0	0	0
evm.model.Contig03999	12.743	12.6688	12.5689	15.945	16.8704	15.1958	17.2078	19.1682	14.1055
evm.model.Contig06012	250.246	254.17	249.438	278.216	610.856	228.551	389.88	254.086	315.072
evm.model.Contig07425	0.202692	0.275447	0.126306	0.271446	0.156759	0.24492	0.0938018	0.222675	0.985045
evm.model.Contig08501	4.6877	4.74963	4.60207	4.83696	7.01324	2.95313	5.84816	3.8213	2.66981
evm.model.Contig06015	0	0	0	0	0	0	0	0	0
evm.model.Contig08503	0	0	0	0	0	0	0	0	0
evm.model.Contig06742	0.157822	0.0579472	0.0944768	0.230152	0.198785	0.0293231	0.18418	0.0109306	0.0244827
evm.model.Contig06745	0	0	0	0	0	0	0	0	0
evm.model.Contig06744	0	0	0	0.455879	0.198742	0	0.0407738	0	0.2168
evm.model.Contig03995	28.3649	29.1853	28.5928	20.2391	43.2728	25.6945	19.7461	25.061	21.4379
evm.model.Contig03994	43.2409	42.6661	44.5266	38.2773	60.487	29.4231	59.2346	37.2455	37.8084
evm.model.Contig06820	0	0	0.0924383	0	0.301155	0	7.06406	0	0
evm.model.Contig00569	0	0	0	0	0	0	0	0	0
evm.model.Contig00568	0.414334	0.431976	0.713095	3.41335	0.0430221	0.0393469	1.05034	0.880022	2.2175
evm.model.Contig06017	31.9793	31.4683	33.7107	46.0236	49.0595	26.406	53.4377	40.9367	39.1109
evm.model.Contig09486	0	0	0	0	0.0497483	0	0.0357222	0	0
evm.model.Contig00563	0	0	0	0	0	0	0	0	0
evm.model.Contig00562	41.3746	40.049	41.1042	24.9838	37.9957	42.6914	22.8501	28.8044	44.14
evm.model.Contig00561	0	0	0	0	0	0	0	0	0
evm.model.Contig00560	0.0867623	0.0814109	0	0	0.405401	0.148307	0	0	0
evm.model.Contig00567	0	0	0	0.459489	0	0	0	0	0.928695
evm.model.Contig00566	0	0	0	0	0	0	0	0	0
evm.model.Contig00565	0.457357	0.388915	0.381271	0.290153	1.02844	0.0366462	0.153451	0.0455344	0.203979
evm.model.Contig00564	1.82721	2.15902	2.19356	1.70241	2.39268	2.51604	4.52604	2.10215	3.17923
evm.model.Contig09484	0	0	0	0	0	0	0	0	0
evm.model.Contig06155	0	0.0377979	0.0346643	0	0.112933	0	0	0	0
evm.model.Contig11918	58.9983	53.5358	47.7237	37.4331	66.0317	59.9162	65.8588	28.1946	28.6038
evm.model.Contig06824	0	0	0	0	0.0598038	0	132.263	0	0.799161
evm.model.Contig03031	1.14581	1.36312	0.757113	0.433441	0.382419	0.227338	2.55377	0.293341	1.13156
evm.model.Contig06013	0	0	0	0	0.0780772	0	0	0	0
evm.model.Contig06159	15.5857	17.4663	16.9957	12.8657	17.2775	8.14343	21.7638	14.7758	10.9192
evm.model.Contig01281	0.191985	0.270215	0.165209	0.169457	0	0.0410212	0.257656	0	0.256873
evm.model.Contig01280	0	0	0	0	0	0	0	0	0
evm.model.Contig04675	0	0	0.101722	0	0.110467	0	0.105763	0	0
evm.model.Contig01282	563.66	526.833	551.943	334.785	434.816	439.08	192.678	617.913	643.895
evm.model.Contig04673	7.10683	5.54458	4.60392	6.41387	7.76074	7.64374	3.75083	5.08803	5.69819
evm.model.Contig04672	122.142	140.933	124.519	109.041	128.785	80.8357	171.519	77.226	105.072
evm.model.Contig01287	149.129	156.602	151.143	98.1668	111.189	97.5656	127.388	99.3902	73.998
evm.model.Contig01286	0.187985	0.0587967	0	0	0.0585579	0	0	0	0
evm.model.Contig09102	0.0902327	0.133049	0.0665555	0.250312	0.373432	0.132206	0.916886	0.225872	0.0689888
evm.model.Contig01288	121.773	117.239	122.337	196.318	167.497	177.767	172.959	465.185	135.511
evm.model.Contig09100	2.29052	2.58887	2.26971	2.61909	3.3405	1.98732	3.37678	2.40483	2.41461
evm.model.Contig09101	3.23476	3.64762	3.17429	1.87841	2.35999	2.27964	1.67557	2.03401	2.02483
evm.model.Contig09106	2.29052	1.43283	1.37377	2.14428	2.46484	1.42375	3.35349	0.884535	3.83861
evm.model.Contig09107	17.0201	17.8966	15.8583	15.7604	20.6793	21.973	17.2036	15.1722	15.1179
evm.model.Contig09104	3.27564	2.95906	3.44033	1.81378	1.47352	2.38228	1.21508	3.20856	1.14333
evm.model.Contig04678	0.0893394	0.251487	0.307517	0.788562	1.16884	0.458138	0.719395	0	0
evm.model.Contig11868	0.357751	0.186492	0.102619	0.315772	1.15155	0.067947	0.533472	0.696523	0.212741
evm.model.Contig11869	11.8929	12.0269	12.4703	85.1327	35.0702	5.42292	192.709	39.5912	231.706
evm.model.Contig06131	0	0	0	0	0.823411	0	0.197086	0	0
evm.model.Contig11318	318.519	316.805	317.747	343.334	750.354	672.497	302.983	783.208	368.223
evm.model.Contig11319	14.0152	14.0657	14.2146	21.5298	22.0873	10.9834	26.4658	25.919	30.7927
evm.model.Contig11860	40.0209	54.1871	53.7142	223.474	2053.42	147.889	144.89	72.5449	500.345
evm.model.Contig11861	0	0	0	0	0.0726926	0	0	0	0
evm.model.Contig11862	14.9008	14.9139	14.5449	21.0996	19.0444	15.2325	28.082	19.0667	22.0655
evm.model.Contig11315	19.3312	21.7408	21.1756	10.3403	10.619	22.7046	4.55658	14.5442	4.33811
evm.model.Contig11312	118.32	126.71	132.725	109.668	254.376	71.0713	284.165	140.355	133.592
evm.model.Contig11313	219.348	220.179	229.133	204.47	224.388	95.3682	203.665	168.042	253.921
evm.model.Contig11310	0.438631	0.617366	0.377456	0.304199	0.263511	0	1.34554	0.199635	0.111787
[truncated: 12,268 more rows]
