# Supplementary material for: Knockdown of Thitarodes host genes influences dimorphic transition of Ophiocordyceps sinensis in the host hemolymph
Source: Front Cell Infect Microbiol. 2024 Sep 27;14:1451628. doi: 10.3389/fcimb.2024.1451628 (PMC11466941; doi:10.3389/fcimb.2024.1451628)
Supplement: Supplementary file 6 [file Table6.xlsx]

## Sheet: JH and ecdysone
	TABLE S6. Key pathways and genes
	ID	Symbol	Name	BL/ CK	BH/ CK	BH/ BL
Ecdysone biosynthesis
	evm.model.Contig05650	NVD, DAF36	Cholesterol 7-desaturase	2.6483	3.39011	-
	evm.model.Contig05649	spo, spok, CYP307A	Cytochrome P450 307a1	5.71636	6.82958	-
	evm.model.Contig08140	PHM, CYP306A1	Cytochrome P450 306a1	8.63762	7.6862	-
	evm.model.Contig13036	DIB, CYP302A1	Cytochrome P450 302a1, mitochondrial	-	1.617	-
	evm.model.Contig06589	SAD, CYP315A1	Cytochrome P450 315a1, mitochondrial	-	0.895966	-
	evm.model.Contig04217	SHD, CYP314A1	Ecdysone 20-monooxygenase	1.07758	1.00318	-
	evm.model.Contig08141	CYP18A1	26-hydroxylase	1.06965	-	-
	evm.model.Contig08142	CYP18A1	26-hydroxylase	3.51858	7.17852	-
JH biosynthesis and degradation
	evm.model.Contig03895	FOHSDR	Farnesol dehydrogenase	-	6.7398	-
	evm.model.Contig10206	FPPP	Phosphoglycolate phosphatase 2	-	7.26375	-
	evm.model.Contig08462	JHAMT	Juvenile hormone acid O-methyltransferase	-	8.30096	-
	evm.model.Contig00822	JHEH	Juvenile hormone epoxide hydrolase 1	-	1.47713	-
	evm.model.Contig11735	JHEH	Juvenile hormone epoxide hydrolase 2	4.65455	2.88908	-
Down stream genes
	evm.model.Contig11652	E78C	Ecdysone-induced protein 78C	-	8.74452	-
	evm.model.Contig04628	HR3	Probable nuclear hormone receptor HR3	5.82578	6.11609	-
	evm.model.Contig01021	HR4	Hormone receptor 4	4.92647	-	-

## Sheet: Trehalase
TABLE S6. Key pathways and genes
ID	Symbol	Name	BL/ CK	BH/ CK	BH/ BL
evm.model.Contig02924	TREH	Trehalase	1.02894	1.91049	0.841039

## Sheet: UGT
TABLE S6. Key pathways and genes
ID	Symbol	Name	BL/ CK	BH/ CK	BH/ BL
evm.model.Contig11572	UGT	UDP-glucuronosyltransferase	-1.74357	-2.05041	-
evm.model.Contig00291	UGT	UDP-glucuronosyltransferase	4.95969	4.86066	-
evm.model.Contig00295	UGT	UDP-glucuronosyltransferase	8.20288	8.70701	-
evm.model.Contig00290	UGT	UDP-glucuronosyltransferase	11.0241	10.9655	-
evm.model.Contig02982	UGT	UDP-glucuronosyltransferase	-	2.63411	-
evm.model.Contig10954	UGT	UDP-glucuronosyltransferase	1.42996	6.78844	-
evm.model.Contig00293	UGT	UDP-glucuronosyltransferase	-	4.53968	7.88856
evm.model.Contig12494	UGT	UDP-glucuronosyltransferase	-	2.52428	-

## Sheet: Immune
	TABLE S6. Key pathways and genes
	ID	Symbol	Name	BL/ CK	BH/ CK	BH/ BL
PRR
	evm.model.Contig07297	GNBP	Beta-1,3-glucan-binding protein	2.44218	-	-2.60161
	evm.model.Contig12198	GNBP	Beta-1,3-glucan-binding protein (Fragment)	-	1.68921	-
	evm.model.Contig12187	GNBP1	Beta-1,3-glucan-binding protein 1	-	-1.51196	-
	evm.model.Contig06023	LPSBP	Hemolymph lipopolysaccharide-binding protein	-1.82634	-	-
	evm.model.Contig03107	LPSBP	Hemolymph lipopolysaccharide-binding protein	-	-2.23389	-
	evm.model.Contig03088	LPSBP	Hemolymph lipopolysaccharide-binding protein	-	-1.84086	-
	evm.model.Contig03102	LPSBP	Hemolymph lipopolysaccharide-binding protein	-	-1.73327	-
	evm.model.Contig07061	LPSBP	Hemolymph lipopolysaccharide-binding protein	-	-1.54098	-
	evm.model.Contig00821	LPSBP	Hemolymph lipopolysaccharide-binding protein	-	-1.43104	-
	evm.model.Contig03106	LPSBP	Hemolymph lipopolysaccharide-binding protein	-	-1.33175	-
	evm.model.Contig08197	PGRP	Peptidoglycan recognition protein	-	-1.37408	-
	evm.model.Contig00716	PGRP LB	Peptidoglycan-recognition protein LB	-1.66965	-2.71461	-
	evm.model.Contig00717	PGRP LB	Peptidoglycan-recognition protein LB	-1.63643	-1.82277	-
Toll and IMD Signaling
	evm.model.Contig00475	TL	Protein toll	1.45074	1.25764	-
	evm.model.Contig09390	SPZ	Protein spaetzle	5.03176	-	-
	evm.model.Contig12714	EA	Serine protease easter	-	4.1369	-
	evm.model.Contig00297	EA	Serine protease easter	-	4.58674	-
	evm.model.Contig06169	TL	Protein toll	-1.71547	-1.98791	-
	evm.model.Contig06859	MODSP	modular serine protease	-1.54352	-	-
	evm.model.Contig12146	MODSP	modular serine protease	-	-1.69003	-
	evm.model.Contig12681	EA	Serine protease easter	-1.9395	-2.1603	-
	evm.model.Contig12679	EA	Serine protease easter	-	-2.0915	-
	evm.model.Contig13300	EA	Serine protease easter	-	-1.56723	-
	evm.model.Contig07045	EA	Serine protease easter	-	-1.56441	-
	evm.model.Contig12680	EA	Serine protease easter	-	-1.44512	-
	evm.model.Contig08542	EA	Serine protease easter	-	-1.15108	-
	evm.model.Contig00306	EA	Serine protease easter	-	-1.11187	-
	evm.model.Contig10036	GD	Serine protease gd	-	-1.32473	-
	evm.model.Contig03863	PSH	Serine protease persephone	-	-1.31582	-
	evm.model.Contig03862	PSH	Serine protease persephone	-	-1.10557	-
	evm.model.Contig03865	PSH	Serine protease persephone	-	-1.04494	-
	evm.model.Contig08502	SNK	Serine protease snake	-	-1.78292	-
	evm.model.Contig05912	SNK	Serine protease snake	-	-1.74323	-
	evm.model.Contig08508	SNK	Serine protease snake	-	-1.58348	-
	evm.model.Contig08011	SNK	Serine protease snake	-	-1.32765	-
	evm.model.Contig11337	SNK	Serine protease snake	-	-1.14537	-
AMP and lysozyme
	evm.model.Contig11751	ATT	Attacin	2.78156	1.13523	-
	evm.model.Contig11745	ATTA	Attacin-A	3.73964	-	-
	evm.model.Contig11747	ATTA	Attacin-A	-	2.21829	-
	evm.model.Contig11741	ATTE	Attacin-E	7.30898	9.18744	-
	evm.model.Contig11742	ATTE	Attacin-E	2.35788	-	-
	evm.model.Contig11748	ATTE	Attacin-E	2.2252	-
	evm.model.Contig11740	ATTE	Attacin-E	2.23184	1.03473
	evm.model.Contig11752	ATTE	Attacin-E	4.08832	1.49287
	evm.model.Contig11860	DEFB	Defensin-B	3.7955	2.08018	-
	evm.model.Contig13951	LYZ	Lysozyme c-1	4.23314	-	-
	evm.model.Contig00375	PRAMP1	Proline-rich antimicrobial peptide 1	2.17265	-	-
	evm.model.Contig11750	ATTE	Attacin-E	-	-1.23702	-
	evm.model.Contig04745	LYZ	Lysozyme	-	-1.1205	-
	evm.model.Contig00284	LYZ	Lysozyme	-	-1.54724	-

## Sheet: Dopa-related
TABLE S6. Key pathways and genes
ID	Symbol	Name	BL/ CK	BH/ CK	BH/ BL
evm.model.Contig11127	DDC, TDC	aromatic-L-amino-acid/L-tryptophan decarboxylase	-1.50761	-1.68219	-

## Sheet: fumaric acid
TABLE S6. Key pathways and genes
ID	Symbol	Name	BL/ CK	BH/ CK	BH/ BL
evm.model.Contig13905	maiA, GSTZ1	maleylacetoacetate isomerase	-3.53487	-	-
evm.model.Contig05868	MIF	phenylpyruvate tautomerase	-3.13091	-	-
evm.model.Contig00873	maiA, GSTZ1	maleylacetoacetate isomerase	-4.48649	-	-
evm.model.Contig04698	HGD, hmgA	homogentisate 1,2-dioxygenase	-2.16311	-2.47025	-
evm.model.Contig03790	HPD, hppD	4-hydroxyphenylpyruvate dioxygenase	-5.04718	-5.04129	-
evm.model.Contig01089	TAT	tyrosine aminotransferase	-1.36718	-	-
evm.model.Contig04712	FAH, fahA	fumarylacetoacetase	-1.57587	-1.55952	-

## Sheet: CP
TABLE S6. Key pathways and genes
ID	Name	BL/ CK	BH/ CK	BH/ BL
evm.model.Contig01452	Larval cuticle protein A1A	5.55883	-	-6.60726
evm.model.Contig10539	Larval cuticle protein 16/17	-1.8223	2.83958	4.62363
evm.model.Contig07345	Cuticle protein 18.6, isoform B	-	14.0012	8.58706
evm.model.Contig09434	Cuticle protein 18.6, isoform B	-	15.0848	10.4483
evm.model.Contig09435	Cuticle protein 18.6, isoform B	-	15.6354	10.7507
evm.model.Contig09433	Cuticle protein 18.6, isoform B	-	15.8613	14.072
evm.model.Contig07344	Cuticle protein 7	-	7.76571	8.65135
evm.model.Contig03227	Flexible cuticle protein 12	-	2.91156	4.72625
evm.model.Contig11793	Larval cuticle protein 16/17	-	3.55575	4.88
evm.model.Contig11782	Larval cuticle protein LCP-17	-	2.92123	4.64792
evm.model.Contig00111	Larval/pupal rigid cuticle protein 66	-	15.7458	9.0009
evm.model.Contig10951	Pupal cuticle protein Edg-78E	-	8.73399	7.56033
evm.model.Contig00110	Pupal cuticle protein Edg-84A	-	9.37175	8.81138
evm.model.Contig03226	Flexible cuticle protein 12	-3.30526	-	7.21965
evm.model.Contig12978	Larval cuticle protein LCP-22	-2.03231	-	2.43757
evm.model.Contig12980	Larval cuticle protein LCP-22	-2.19777	-	3.30509
evm.model.Contig11774	Larval cuticle protein LCP-30	-1.79426	-	3.83379
evm.model.Contig09425	Cuticle protein 7	-8.19838	-5.81033	-
evm.model.Contig09415	Cuticle protein 19	-	-5.94933	-
evm.model.Contig09414	Cuticle protein 19	-	-4.85051	-
evm.model.Contig12987	Endocuticle structural glycoprotein SgAbd-1	-	-1.47619	-
evm.model.Contig10538	Larval cuticle protein 16/17	-	-2.86126	-
evm.model.Contig02140	Larval cuticle protein LCP-30	-	-1.3969	-
evm.model.Contig13981	Cuticle protein	5.95869	5.81831	-
evm.model.Contig13991	Cuticle protein	7.72545	7.71165	-
evm.model.Contig13986	Cuticle protein	9.949	8.36562	-
evm.model.Contig05699	Cuticle protein 3	7.64122	9.74702	-
evm.model.Contig09402	Cuticle protein 7	11.2646	8.84837	-
evm.model.Contig13989	Larval cuticle protein A2B	9.95537	9.98357	-
evm.model.Contig05857	Protein naked cuticle homolog	2.45981	1.96202	-
evm.model.Contig09966	Pupal cuticle protein	5.85189	6.39615	-
evm.model.Contig09967	Pupal cuticle protein	7.9156	10.2795	-
evm.model.Contig05703	Pupal cuticle protein 36a	6.32613	5.44756	-
evm.model.Contig13985	Cuticle protein	-	5.49729	-
evm.model.Contig09616	Cuticle protein 1	-	3.94823	-
evm.model.Contig07347	Cuticle protein 18.6, isoform A	-	2.75438	-
evm.model.Contig07346	Cuticle protein 18.6, isoform B	-	5.30955	-
evm.model.Contig07348	Cuticle protein 18.6, isoform B	-	14.7219	-
evm.model.Contig07340	Cuticle protein 19	-	8.71708	-
evm.model.Contig07337	Cuticle protein 19	-	12.7829	-
evm.model.Contig05697	Cuticle protein 2	-	3.8842	-
evm.model.Contig05712	Cuticle protein 3	-	4.49593	-
evm.model.Contig05707	Cuticle protein 3	-	6.67317	-
evm.model.Contig05701	Cuticle protein 3	-	8.46876	-
evm.model.Contig05700	Cuticle protein 3	-	11.0267	-
evm.model.Contig09431	Cuticle protein 7	-	5.93643	-
evm.model.Contig09396	Cuticle protein 8	-	2.33849	-
evm.model.Contig11788	Endocuticle structural glycoprotein SgAbd-2	-	4.14688	-
evm.model.Contig00684	Endocuticle structural glycoprotein SgAbd-2	-	5.10303	-
evm.model.Contig12993	Flexible cuticle protein 12	-	3.02398	-
evm.model.Contig03222	Flexible cuticle protein 12	-	4.56899	-
evm.model.Contig13041	Larval cuticle protein 8	-	4.50021	-
evm.model.Contig03421	Larval cuticle protein LCP-17	-	1.40238	-
evm.model.Contig11780	Larval cuticle protein LCP-17	-	4.06892	-
evm.model.Contig13990	Cuticle protein	3.68442	-	-
evm.model.Contig09397	Cuticle protein 19	4.98496	-	-
evm.model.Contig09429	Cuticle protein 7	8.65111	-	-
evm.model.Contig09422	Cuticle protein 7	10.3774	-	-
evm.model.Contig11783	Endocuticle structural glycoprotein SgAbd-2	10.1868	-	-
evm.model.Contig13001	Endocuticle structural glycoprotein ABD-5	-3.23219	-	-
evm.model.Contig03225	Flexible cuticle protein 12	-1.49117	-	-
evm.model.Contig11791	Larval cuticle protein 16/17	-1.65083	-	-
evm.model.Contig10537	Larval cuticle protein 16/17	-2.79084	-	-
evm.model.Contig03420	Larval cuticle protein LCP-17	-2.01686	-	-
evm.model.Contig13042	Larval cuticle protein LCP-17	-3.80185	-	-
evm.model.Contig12979	Larval cuticle protein LCP-22	-3.19454	-	-
evm.model.Contig11776	Larval cuticle protein LCP-30	-3.02423	-	-
